# Supplementary material for: Multi-Omics Integration Unravels the Genetic and Hormonal Regulatory Mechanisms Underlying Increased Main Stem Node Number in Soybean
Source: Plants (Basel). 2026 May 7;15(10):1418. doi: 10.3390/plants15101418 (PMC13211102; doi:10.3390/plants15101418)
Supplement: Supplementary file 1 [file plants-15-01418-s001.zip › SupplementaryTables.xlsx]

## Sheet: S1.BSAseq
Supplementary Table 1. Statistics of BSA-seq dataset
BMK_ID	Clean_Reads	Clean_Base	Q20(%)	Q30(%)	GC(%)	Mapped(%)	Properly_mapped(%)	Ave_depth	Cov_ratio_1X(%)	Cov_ratio_5X(%)	Cov_ratio_10X(%)
HN48-CK	197911958	29523401740	98.86	95.92	34.1	99.19	85.08	29	98.5	97.07	94.76
LSD914-CK	207303640	30945802697	98.4	95.75	33.21	98.43	84.09	30	98.42	97.02	94.47
MSN-F	207225850	30959530799	98.17	95.35	34.16	98.61	84.31	30	98.87	97.74	95.88
MSN-M	211088862	31542092993	98.14	95.3	34.2	98.68	85.62	31	98.87	97.77	96.08

## Sheet: S2.Variation
Supplementary Table 2. Statistics of variations and their annotations
	SNP						InDel
#Region	Type	All	HN48-CK	MSN-CK	MSN-F	MSN-M	Type	All	HN48-CK	MSN-CK	MSN-F	MSN-M
--	INTERGENIC	1010843	731768	749028	926504	923813	INTERGENIC	157284	113319	112795	139754	139785
--	INTRAGENIC	35817	26844	25093	34709	34637	INTRAGENIC	12830	9562	8761	11975	11911
--	INTRON	164217	121516	118042	159518	159242	INTRON	50151	37064	34851	46361	46444
--	UPSTREAM	381854	285510	271517	370533	370292	UPSTREAM	128200	95706	88959	120994	120878
--	DOWNSTREAM	300455	221689	216095	290406	289964	DOWNSTREAM	93519	68891	65203	87885	87894
--	UTR_5_PRIME	0	0	0	0	0	UTR_5_PRIME	0	0	0	0	0
--	UTR_3_PRIME	0	0	0	0	0	UTR_3_PRIME	0	0	0	0	0
--	SPLICE_SITE_ACCEPTOR	175	123	131	159	163	SPLICE_SITE_ACCEPTOR	62	45	43	56	56
--	SPLICE_SITE_DONOR	103	72	68	93	94	SPLICE_SITE_DONOR	118	86	76	106	100
--	SPLICE_SITE_REGION	2533	1923	1777	2479	2467	SPLICE_SITE_REGION	603	461	423	569	570
--	START_GAINED	0	0	0	0	0	START_LOST	61	46	40	54	55
CDS	START_LOST	90	67	70	87	86	FRAME_SHIFT	2729	1963	1864	2384	2388
CDS	SYNONYMOUS_START	0	0	0	0	0	CODON_DELETION	736	538	497	679	674
CDS	NON_SYNONYMOUS_START	0	0	0	0	0	EXON_DELETED	0	0	0	0	0
CDS	SYNONYMOUS_CODING	29978	22458	21254	28604	28593	CODON_INSERTION	892	689	591	819	825
CDS	NON_SYNONYMOUS_CODING	35651	26557	24962	33673	33647	CODON_CHANGE_PLUS_CODON_DELETION	455	315	336	405	409
CDS	SYNONYMOUS_STOP	53	42	39	53	53	CODON_CHANGE_PLUS_CODON_INSERTION	304	224	218	278	275
CDS	STOP_GAINED	636	471	456	596	581	STOP_GAINED	81	54	48	55	56
CDS	STOP_LOST	191	159	135	181	181	STOP_LOST	35	26	24	33	32
--	Other	0	0	0	0	0	Other	0	0	0	0	0

## Sheet: S3.finalBSA-SNP
Supplementary Table 3. Information of SNPs within the candidate regions
#Chr	Pos	Ref	Alt	HN48-CK	Depth	AlleDp	MSN-CK	Depth	AlleDp	MSN-F	Depth	AlleDp	MSN-M	Depth	AlleDp	HN48-CKvsMSN-CK	MSN-FvsMSN-M	ED	ED5	MSN-F	MSN-M	delta-index	p_h_99	p_l_99	p_h_95	p_l_95	p_h_90	p_l_90	Effect	Codon_change	Gene_id	COG_class	COG_class_annotation	GO_annotation	KEGG_annotation	KOG_class	KOG_class_annotation	Pfam_annotation	Swissprot_annotation	TrEMBL_annotation	eggNOG_class	eggNOG_class_annotation	nr_annotation
Gm18	53492981	T	C	C	30	0,30	T	29	29,0	Y	23	7,16	Y	23	14,9	0	1	0.430412823330942	0.0147715479692767	0.695652173913043	0.391304347826087	0.304347826086956	0.413793103448276	-0.413793	0.310344827586207	-0.310345	0.275862068965517	-0.275862	DOWNSTREAM
Gm18	53493027	C	T	T	33	0,33	C	34	34,0	Y	28	6,22	Y	28	21,7	0	1	0.757614408414158	0.249598015318921	0.785714285714286	0.25	0.535714285714286	0.393939393939394	-0.393939	0.303030303030303	-0.30303	0.242424242424242	-0.242424	DOWNSTREAM
Gm18	53493065	T	C	C	31	0,31	C	32	0,32	C	24	0,24	C	23	0,23	1	1	--	--	--	--	--	--	--	--	--	--	--	DOWNSTREAM
Gm18	53493641	T	C	T	32	32,0	C	33	0,33	Y	37	22,15	Y	30	6,24	0	1	0.558041027314789	0.0541166180077736	0.594594594594595	0.2	0.394594594594595	0.40625	-0.40625	0.3125	-0.3125	0.25	-0.25	DOWNSTREAM
Gm18	53493685	T	A	T	37	37,0	A	40	0,40	W	34	20,14	W	34	6,28	0	1	0.582323231565392	0.0669607920876668	0.588235294117647	0.176470588235294	0.411764705882353	0.378378378378378	-0.378378	0.297297297297297	-0.297297	0.243243243243243	-0.243243	DOWNSTREAM
Gm18	53493723	G	A	A	32	0,32	G	39	39,0	R	30	12,18	R	27	21,6	0	1	0.534258456896503	0.0435268287916625	0.6	0.222222222222222	0.377777777777778	0.40625	-0.40625	0.3125	-0.3125	0.25	-0.25	DOWNSTREAM
Gm18	53493777	T	G	G	28	0,28	G	39	0,39	G	31	0,31	G	31	0,31	1	1	--	--	--	--	--	--	--	--	--	--	--	DOWNSTREAM
Gm18	53493783	G	A	A	30	0,30	A	38	0,38	A	31	0,31	A	32	0,32	1	1	--	--	--	--	--	--	--	--	--	--	--	DOWNSTREAM
Gm18	53493790	A	G	G	29	0,29	G	38	0,38	G	31	0,31	G	31	0,31	1	1	--	--	--	--	--	--	--	--	--	--	--	DOWNSTREAM
Gm18	53493807	G	A	A	28	0,28	G	33	33,0	R	30	12,18	R	30	21,9	0	1	0.424264068711928	0.0137461558262665	0.6	0.3	0.3	0.392857142857143	-0.428571	0.321428571428571	-0.321429	0.25	-0.25	DOWNSTREAM
Gm18	53493947	G	A	A	15	0,15	G	28	28,0	R	27	18,9	R	32	26,6	0	1	0.206239477846076	0.000373128998411902	0.333333333333333	0.1875	0.145833333333333	0.533333333333333	-0.533333	0.4	-0.4	0.333333333333333	-0.333333	DOWNSTREAM
Gm18	53494008	G	C	C	8	0,8	C	30	0,30	C	25	0,25	C	34	0,34	1	1	--	--	--	--	--	--	--	--	--	--	--	DOWNSTREAM
Gm18	53494018	T	A	T	12	12,0	A	32	0,32	W	24	13,11	W	34	6,28	0	1	0.516465247043115	0.0367456146059656	0.541666666666667	0.176470588235294	0.365196078431372	0.583333333333333	-0.583333	0.416666666666667	-0.416667	0.333333333333333	-0.333333	DOWNSTREAM
Gm18	53494181	C	G	C	22	22,0	G	38	0,38	S	33	23,10	S	32	12,20	0	1	0.455333912127701	0.019572665922698	0.696969696969697	0.375	0.321969696969697	0.454545454545455	-0.454545	0.363636363636364	-0.363636	0.272727272727273	-0.272727	UPSTREAM
Gm18	53494247	T	C	T	28	28,0	C	44	0,44	Y	34	26,8	Y	33	8,25	0	1	0.738617778565627	0.219835985498815	0.764705882352941	0.242424242424242	0.522281639928699	0.392857142857143	-0.428571	0.321428571428571	-0.321429	0.25	-0.25	UPSTREAM
Gm18	53494316	T	C	C	29	0,29	T	39	39,0	Y	28	5,23	Y	28	20,8	0	1	0.757614408414158	0.249598015318921	0.821428571428571	0.285714285714286	0.535714285714286	0.413793103448276	-0.413793	0.310344827586207	-0.310345	0.275862068965517	-0.275862	UPSTREAM
Gm18	53494338	A	C	C	30	0,30	N	.	.	M	26	4,22	M	26	18,8	0	1	--	--	--	--	--	--	--	--	--	--	--	UPSTREAM
Gm18	53494534	T	G	T	22	22,0	G	26	0,26	K	19	14,5	K	15	4,11	0	1	0.664928481957876	0.129979445808978	0.736842105263158	0.266666666666667	0.470175438596491	0.454545454545455	-0.454545	0.363636363636364	-0.363636	0.272727272727273	-0.272727	UPSTREAM
Gm18	53494617	A	C	C	21	0,21	A	23	23,0	M	20	8,12	M	16	13,3	0	1	0.583363094478902	0.06756079534839	0.6	0.1875	0.4125	0.476190476190476	-0.47619	0.333333333333333	-0.380952	0.285714285714286	-0.285714	UPSTREAM
Gm18	53494668	A	G	G	13	0,13	N	.	.	R	17	5,12	R	27	23,4	0	1	--	--	--	--	--	--	--	--	--	--	--	UPSTREAM
Gm18	53495408	G	A	G	32	32,0	N	.	.	G	17	16,1	R	22	5,17	0	0	--	--	--	--	--	--	--	--	--	--	--	UPSTREAM
Gm18	53495423	C	T	C	33	33,0	N	.	.	Y	20	18,2	Y	24	6,18	0	1	--	--	--	--	--	--	--	--	--	--	--	UPSTREAM
Gm18	53495480	C	T	C	24	24,0	T	37	0,37	Y	31	26,5	Y	34	10,24	0	1	0.770169435296164	0.270976355087441	0.838709677419355	0.294117647058824	0.544592030360531	0.416666666666667	-0.416667	0.333333333333333	-0.333333	0.291666666666667	-0.291667	UPSTREAM
Gm18	53495498	G	T	G	24	24,0	T	38	0,38	K	31	26,5	K	17	9,8	0	1	0.437413302973083	0.0160125292146111	0.838709677419355	0.529411764705882	0.309297912713473	0.416666666666667	-0.416667	0.333333333333333	-0.333333	0.291666666666667	-0.291667	UPSTREAM
Gm18	53495561	T	C	N	.	.	C	34	0,34	Y	32	23,9	Y	28	11,17	0	1	--	--	--	--	--	--	--	--	--	--	--	UPSTREAM
Gm18	53495675	A	G	G	33	0,33	G	38	0,38	G	39	0,39	G	39	0,39	1	1	--	--	--	--	--	--	--	--	--	--	--	UPSTREAM
Gm18	53495727	C	T	C	37	37,0	T	42	0,42	Y	42	31,11	Y	24	11,13	0	1	0.395643079949616	0.00969433158402414	0.738095238095238	0.458333333333333	0.279761904761905	0.378378378378378	-0.378378	0.297297297297297	-0.297297	0.243243243243243	-0.243243	UPSTREAM
Gm18	53495741	A	T	T	37	0,37	A	44	44,0	W	40	10,30	W	22	11,11	0	1	0.353553390593274	0.0055242717280199	0.75	0.5	0.25	0.378378378378378	-0.378378	0.297297297297297	-0.297297	0.243243243243243	-0.243243	UPSTREAM
Gm18	53495775	A	T	T	28	0,28	N	.	.	W	38	10,28	W	12	6,6	0	1	--	--	--	--	--	--	--	--	--	--	--	UPSTREAM
Gm18	53495843	C	T	T	24	0,24	C	32	32,0	Y	26	4,22	Y	32	25,7	0	1	0.887283028315812	0.54993438201905	0.846153846153846	0.21875	0.627403846153846	0.416666666666667	-0.416667	0.333333333333333	-0.333333	0.291666666666667	-0.291667	UPSTREAM
Gm18	53495864	T	C	C	18	0,18	C	26	0,26	C	23	0,23	C	32	0,32	1	1	--	--	--	--	--	--	--	--	--	--	--	UPSTREAM
Gm18	53495970	G	A	A	21	0,21	A	27	0,27	A	26	0,26	A	33	0,33	1	1	--	--	--	--	--	--	--	--	--	--	--	UPSTREAM
Gm18	53496006	G	A	A	21	0,21	A	36	0,36	A	32	0,32	A	36	0,36	1	1	--	--	--	--	--	--	--	--	--	--	--	UPSTREAM
Gm18	53496027	G	A	A	20	0,20	A	35	0,35	A	29	0,29	A	33	0,33	1	1	--	--	--	--	--	--	--	--	--	--	--	UPSTREAM
Gm18	53496033	A	G	G	20	0,20	G	35	0,35	G	29	0,29	G	32	0,32	1	1	--	--	--	--	--	--	--	--	--	--	--	UPSTREAM
Gm18	53496049	G	A	A	17	0,17	A	34	0,32	A	27	0,27	A	33	0,33	1	1	--	--	--	--	--	--	--	--	--	--	--	UPSTREAM
Gm18	53496101	A	T	T	15	0,15	T	31	0,31	T	27	0,27	T	31	0,31	1	1	--	--	--	--	--	--	--	--	--	--	--	UPSTREAM
Gm18	53496536	G	A	A	24	0,24	A	34	0,34	A	23	0,23	A	27	0,27	1	1	--	--	--	--	--	--	--	--	--	--	--	UPSTREAM
Gm18	53496751	A	T	A	18	18,0	T	19	0,19	W	19	12,5	W	17	3,14	0	1	0.748701297726933	0.235257203069235	0.705882352941177	0.176470588235294	0.529411764705882	0.5	-0.5	0.388888888888889	-0.388889	0.277777777777778	-0.333333	UPSTREAM
Gm18	53496758	T	A	T	21	21,0	A	20	0,20	W	19	14,5	W	17	3,14	0	1	0.792484999348391	0.312575728368359	0.736842105263158	0.176470588235294	0.560371517027864	0.45	-0.45	0.35	-0.35	0.3	-0.3	UPSTREAM
Gm18	53496769	T	A	A	22	0,22	T	26	26,0	W	22	8,14	W	21	18,3	0	1	0.697923576236073	0.165591998036082	0.636363636363636	0.142857142857143	0.493506493506494	0.454545454545455	-0.454545	0.363636363636364	-0.363636	0.272727272727273	-0.272727	UPSTREAM
Gm18	53496939	A	G	G	30	0,30	A	37	37,0	R	22	9,13	R	31	23,8	0	1	0.470713311816265	0.0231090664738913	0.590909090909091	0.258064516129032	0.332844574780059	0.4	-0.4	0.3	-0.3	0.266666666666667	-0.266667	UPSTREAM
Gm18	53496963	T	G	G	30	0,30	G	37	0,37	G	27	0,27	G	29	0,29	1	1	--	--	--	--	--	--	--	--	--	--	--	UPSTREAM
Gm18	53497200	G	A	G	33	33,0	A	33	0,33	R	29	19,10	R	34	13,21	0	1	0.385824998253917	0.00854971847390595	0.655172413793103	0.382352941176471	0.272819472616633	0.393939393939394	-0.393939	0.303030303030303	-0.30303	0.242424242424242	-0.242424	UPSTREAM
Gm18	53497578	C	G	C	26	26,0	G	7	0,7	S	16	9,7	S	19	7,12	0	1	0.274469079539515	0.00155764013644806	0.5625	0.368421052631579	0.194078947368421	0.714285714285714	-0.714286	0.571428571428571	-0.571429	0.428571428571429	-0.428571	INTRAGENIC
Gm18	53498038	C	G	G	15	0,15	C	13	13,0	S	18	11,7	S	21	18,3	0	1	0.347941432012428	0.00509953683046555	0.388888888888889	0.142857142857143	0.246031746031746	0.538461538461539	-0.538462	0.384615384615385	-0.384615	0.384615384615385	-0.384615	INTRON
Gm18	53498186	G	A	A	10	0,10	G	16	16,0	R	21	10,11	R	15	8,7	0	1	0.0808122035641769	3.44655128903445e-06	0.523809523809524	0.466666666666667	0.0571428571428572	0.6	-0.6	0.5	-0.5	0.4	-0.4	SYNONYMOUS_CODING	ccG/ccA	Glyma.18G244500.Wm82.a4.v1	--	--	Biological Process: lipid metabolic process (GO:0006629);; Molecular Function: O-acyltransferase activity (GO:0008374);	K22389|6.4e-273|gmx:100797043|K22389 phospholipase A1 [EC:3.1.1.32] | (RefSeq) phospholipase A(1) LCAT3	[I]	Lipid transport and metabolism	Lecithin:cholesterol acyltransferase	Phospholipase A(1) LCAT3 OS=Arabidopsis thaliana OX=3702 GN=LCAT3 PE=1 SV=1	Uncharacterized protein OS=Glycine max OX=3847 GN=100797043 PE=4 SV=2	I	Lipid transport and metabolism	phospholipase A(1) LCAT3 [Glycine max]
Gm18	53498201	C	G	G	12	0,12	C	17	17,0	S	19	10,9	S	11	6,5	0	1	0.0270662882750831	1.45259155597024e-08	0.473684210526316	0.454545454545455	0.0191387559808612	0.583333333333333	-0.583333	0.416666666666667	-0.416667	0.333333333333333	-0.333333	INTRON
Gm18	53498425	C	T	T	20	0,20	T	19	0,19	T	20	0,20	T	25	0,25	1	1	--	--	--	--	--	--	--	--	--	--	--	SYNONYMOUS_CODING	ttC/ttT	Glyma.18G244500.Wm82.a4.v1	--	--	Biological Process: lipid metabolic process (GO:0006629);; Molecular Function: O-acyltransferase activity (GO:0008374);	K22389|6.4e-273|gmx:100797043|K22389 phospholipase A1 [EC:3.1.1.32] | (RefSeq) phospholipase A(1) LCAT3	[I]	Lipid transport and metabolism	Lecithin:cholesterol acyltransferase	Phospholipase A(1) LCAT3 OS=Arabidopsis thaliana OX=3702 GN=LCAT3 PE=1 SV=1	Uncharacterized protein OS=Glycine max OX=3847 GN=100797043 PE=4 SV=2	I	Lipid transport and metabolism	phospholipase A(1) LCAT3 [Glycine max]
Gm18	53498450	A	G	G	19	0,19	G	18	0,18	G	20	0,20	G	23	0,23	1	1	--	--	--	--	--	--	--	--	--	--	--	INTRON
Gm18	53498564	G	A	A	28	0,28	G	20	20,0	R	13	5,8	R	22	16,6	0	1	0.484590661232739	0.0267223840905962	0.615384615384615	0.272727272727273	0.342657342657343	0.45	-0.45	0.35	-0.35	0.3	-0.3	INTRON
Gm18	53498633	G	A	A	31	0,31	G	22	22,0	R	11	4,7	R	27	21,6	0	1	0.585684404619161	0.0689157203091462	0.636363636363636	0.222222222222222	0.414141414141414	0.454545454545455	-0.454545	0.363636363636364	-0.363636	0.272727272727273	-0.272727	INTRON
Gm18	53498649	A	T	T	30	0,30	A	23	23,0	W	16	5,11	W	27	20,7	0	1	0.605623863516256	0.0814732230357322	0.6875	0.259259259259259	0.428240740740741	0.434782608695652	-0.434783	0.347826086956522	-0.347826	0.304347826086956	-0.304348	INTRON
Gm18	53498779	T	C	C	26	0,26	T	18	18,0	Y	23	6,17	Y	27	21,6	0	1	0.731018604704933	0.208757530298107	0.739130434782609	0.222222222222222	0.516908212560386	0.5	-0.5	0.388888888888889	-0.388889	0.277777777777778	-0.333333	INTRON
Gm18	53499613	G	A	A	22	0,22	G	29	29,0	R	22	6,16	R	26	19,7	0	1	0.647769149198865	0.11405157886873	0.727272727272727	0.269230769230769	0.458041958041958	0.454545454545455	-0.454545	0.363636363636364	-0.363636	0.272727272727273	-0.272727	INTRON
Gm18	53499662	A	T	T	27	0,27	T	32	0,32	T	26	0,26	T	25	0,25	1	1	--	--	--	--	--	--	--	--	--	--	--	INTRON
Gm18	53499687	G	A	A	26	0,26	A	28	0,28	A	27	0,27	A	22	0,22	1	1	--	--	--	--	--	--	--	--	--	--	--	INTRON
Gm18	53499836	C	T	C	34	34,0	T	20	0,20	Y	23	16,7	Y	14	3,11	0	1	0.68075497567649	0.146202271956956	0.695652173913043	0.214285714285714	0.481366459627329	0.45	-0.45	0.35	-0.35	0.3	-0.3	INTRON
Gm18	53500276	T	G	G	18	0,18	G	15	0,15	G	23	0,23	G	18	0,18	1	1	--	--	--	--	--	--	--	--	--	--	--	INTRON
Gm18	53500301	T	A	A	19	0,19	A	14	0,14	A	20	0,20	A	21	0,21	1	1	--	--	--	--	--	--	--	--	--	--	--	INTRON
Gm18	53500411	A	G	G	15	0,15	G	16	0,16	G	26	0,26	G	18	0,18	1	1	--	--	--	--	--	--	--	--	--	--	--	INTRON
Gm18	53500478	C	G	G	15	0,15	G	27	0,27	G	15	0,15	G	26	0,26	1	1	--	--	--	--	--	--	--	--	--	--	--	INTRON
Gm18	53500793	A	G	G	30	0,30	A	22	22,0	R	22	6,16	R	29	25,4	0	1	0.833455014815492	0.402171064065716	0.727272727272727	0.137931034482759	0.589341692789969	0.454545454545455	-0.454545	0.363636363636364	-0.363636	0.272727272727273	-0.272727	INTRON
Gm18	53501788	G	T	T	27	0,27	T	26	0,26	T	20	0,20	T	33	0,33	1	1	--	--	--	--	--	--	--	--	--	--	--	INTRON
Gm18	53502020	C	G	G	26	0,26	G	24	0,24	G	31	0,31	G	19	0,19	1	1	--	--	--	--	--	--	--	--	--	--	--	INTRON
Gm18	53502186	A	G	A	23	23,0	G	36	0,36	R	24	15,9	R	27	10,17	0	1	0.36010067560426	0.00605507714796384	0.625	0.37037037037037	0.25462962962963	0.434782608695652	-0.434783	0.347826086956522	-0.347826	0.304347826086956	-0.304348	INTRON
Gm18	53502702	A	G	G	19	0,19	G	22	0,22	G	26	0,26	G	21	0,21	1	1	--	--	--	--	--	--	--	--	--	--	--	INTRON
Gm18	53503370	T	G	T	35	35,0	G	24	0,24	K	19	9,10	K	29	8,21	0	1	0.279762755532972	0.00171375795844856	0.473684210526316	0.275862068965517	0.197822141560799	0.416666666666667	-0.416667	0.333333333333333	-0.333333	0.291666666666667	-0.291667	INTRON
Gm18	53503530	T	A	A	30	0,30	A	21	0,21	A	20	0,20	A	28	0,28	1	1	--	--	--	--	--	--	--	--	--	--	--	INTRON
Gm18	53504137	A	G	A	21	21,0	G	25	0,25	R	18	10,8	G	16	1,15	0	0	0.697285853670068	0.164836836954813	0.555555555555556	0.0625	0.493055555555556	0.476190476190476	-0.47619	0.333333333333333	-0.380952	0.285714285714286	-0.285714	DOWNSTREAM
Gm18	53504472	C	T	C	21	21,0	T	9	0,9	Y	15	9,6	Y	29	4,25	0	1	0.653464197786189	0.119154100223316	0.6	0.137931034482759	0.462068965517241	0.555555555555556	-0.666667	0.444444444444444	-0.444444	0.444444444444444	-0.444444	DOWNSTREAM
Gm18	53504478	A	T	A	21	21,0	T	9	0,9	W	15	9,6	W	29	4,25	0	1	0.653464197786189	0.119154100223316	0.6	0.137931034482759	0.462068965517241	0.555555555555556	-0.666667	0.444444444444444	-0.444444	0.444444444444444	-0.444444	DOWNSTREAM
Gm18	53504517	A	T	A	24	24,0	T	10	0,10	W	16	10,6	W	28	5,23	0	1	0.631345340345132	0.100307844376496	0.625	0.178571428571429	0.446428571428571	0.6	-0.6	0.5	-0.5	0.4	-0.4	DOWNSTREAM
Gm18	53504560	T	G	T	20	20,0	G	10	0,10	K	12	6,6	K	29	8,21	0	1	0.316978901911211	0.00320001329651373	0.5	0.275862068965517	0.224137931034483	0.6	-0.6	0.5	-0.5	0.4	-0.4	DOWNSTREAM
Gm18	53504575	T	C	T	19	19,0	C	11	0,11	Y	11	6,5	Y	28	6,22	0	1	0.468343452474207	0.0225331685601678	0.545454545454545	0.214285714285714	0.331168831168831	0.636363636363636	-0.545455	0.454545454545455	-0.454545	0.363636363636364	-0.363636	DOWNSTREAM
Gm18	53504644	A	G	A	23	23,0	G	10	0,10	R	11	7,4	R	21	7,14	0	1	0.428549564355483	0.0144545737652165	0.636363636363636	0.333333333333333	0.303030303030303	0.6	-0.6	0.5	-0.5	0.4	-0.4	DOWNSTREAM
Gm18	53504826	T	C	T	22	22,0	C	5	0,5	T	15	15,0	Y	16	5,11	0	0	0.972271824131503	0.868837388739583	1	0.3125	0.6875	0.8	-0.8	0.6	-0.6	0.6	-0.6	DOWNSTREAM
Gm18	53504860	A	G	A	24	24,0	G	8	0,8	A	16	16,0	R	14	5,9	0	0	0.90913729009699	0.621079733478379	1	0.357142857142857	0.642857142857143	0.625	-0.625	0.5	-0.5	0.375	-0.375	DOWNSTREAM
Gm18	53504892	A	T	A	20	20,0	T	8	0,8	W	15	12,3	W	18	6,12	0	1	0.659966329107444	0.125201316044403	0.8	0.333333333333333	0.466666666666667	0.625	-0.625	0.5	-0.5	0.375	-0.375	DOWNSTREAM
Gm18	53504953	A	T	A	25	25,0	T	11	0,11	W	14	9,5	W	20	8,12	0	1	0.343451865147752	0.00477891598983846	0.642857142857143	0.4	0.242857142857143	0.636363636363636	-0.545455	0.454545454545455	-0.454545	0.363636363636364	-0.363636	DOWNSTREAM
Gm18	53505159	G	T	G	21	21,0	T	18	0,18	K	16	10,6	K	23	3,20	0	1	0.699420837912781	0.167375865483296	0.625	0.130434782608696	0.494565217391304	0.5	-0.5	0.388888888888889	-0.388889	0.277777777777778	-0.333333	DOWNSTREAM
Gm18	53505463	G	A	G	21	21,0	A	19	0,19	R	18	9,9	R	23	5,18	0	1	0.399669050235875	0.0101977084699765	0.5	0.217391304347826	0.282608695652174	0.473684210526316	-0.473684	0.368421052631579	-0.368421	0.315789473684211	-0.315789	DOWNSTREAM
Gm18	53505622	C	T	C	34	34,0	T	30	0,30	Y	29	15,14	Y	25	9,16	0	1	0.222372891186942	0.000543762449114072	0.517241379310345	0.36	0.157241379310345	0.4	-0.4	0.3	-0.3	0.266666666666667	-0.266667	DOWNSTREAM
Gm18	53505737	T	C	T	27	27,0	C	25	0,25	Y	31	21,10	Y	21	9,12	0	1	0.351924112295609	0.00539815212267007	0.67741935483871	0.428571428571429	0.248847926267281	0.44	-0.4	0.32	-0.32	0.28	-0.28	DOWNSTREAM
Gm18	53505743	T	A	A	28	0,28	N	.	.	W	31	11,20	W	21	12,9	0	1	--	--	--	--	--	--	--	--	--	--	--	DOWNSTREAM
Gm18	53505750	T	G	T	29	29,0	G	23	0,23	K	31	20,11	K	22	9,13	0	1	0.333853934812417	0.00414746276807845	0.645161290322581	0.409090909090909	0.236070381231672	0.434782608695652	-0.434783	0.347826086956522	-0.347826	0.304347826086956	-0.304348	DOWNSTREAM
Gm18	53505813	T	C	T	28	28,0	C	20	0,20	Y	29	21,8	Y	24	11,13	0	1	0.37590446701009	0.00750563486741686	0.724137931034483	0.458333333333333	0.265804597701149	0.45	-0.45	0.35	-0.35	0.3	-0.3	DOWNSTREAM
Gm18	53505840	C	T	C	31	31,0	T	28	0,28	Y	28	21,7	Y	25	10,15	0	1	0.494974746830583	0.0297108591785058	0.75	0.4	0.35	0.392857142857143	-0.428571	0.321428571428571	-0.321429	0.25	-0.25	DOWNSTREAM
Gm18	53505876	T	G	T	26	26,0	G	24	0,24	K	20	15,5	K	25	8,17	0	1	0.608111831820431	0.0831605335495809	0.75	0.32	0.43	0.416666666666667	-0.416667	0.333333333333333	-0.333333	0.291666666666667	-0.291667	DOWNSTREAM
Gm18	53505907	C	T	C	24	24,0	T	22	0,22	Y	20	14,6	Y	26	9,17	0	1	0.500414029762787	0.0313795987541833	0.7	0.346153846153846	0.353846153846154	0.454545454545455	-0.454545	0.363636363636364	-0.363636	0.272727272727273	-0.272727	DOWNSTREAM
Gm18	53505917	A	T	A	23	23,0	T	25	0,25	W	20	14,6	W	24	9,15	0	1	0.459619407771256	0.0205112342271169	0.7	0.375	0.325	0.434782608695652	-0.434783	0.347826086956522	-0.347826	0.304347826086956	-0.304348	DOWNSTREAM
Gm18	53505988	T	C	T	18	18,0	C	13	0,13	Y	18	12,6	Y	20	6,14	0	1	0.518544972870135	0.0374914417174896	0.666666666666667	0.3	0.366666666666667	0.538461538461539	-0.538462	0.384615384615385	-0.384615	0.384615384615385	-0.384615	DOWNSTREAM
Gm18	53506061	C	T	T	21	0,21	T	10	0,10	T	20	0,20	T	13	0,13	1	1	--	--	--	--	--	--	--	--	--	--	--	DOWNSTREAM
Gm18	53506159	T	C	T	36	36,0	C	13	0,13	Y	15	10,5	Y	12	5,7	0	1	0.353553390593274	0.0055242717280199	0.666666666666667	0.416666666666667	0.25	0.538461538461539	-0.538462	0.384615384615385	-0.384615	0.384615384615385	-0.384615	DOWNSTREAM
Gm18	53506363	G	A	G	23	23,0	A	22	0,22	R	20	15,5	R	19	7,12	0	1	0.53963412248447	0.0457611591983615	0.75	0.368421052631579	0.381578947368421	0.454545454545455	-0.454545	0.363636363636364	-0.363636	0.272727272727273	-0.272727	DOWNSTREAM
Gm18	53506410	G	A	G	26	26,0	A	26	0,26	R	22	13,9	R	18	8,10	0	1	0.207132289438484	0.000381275612435503	0.590909090909091	0.444444444444444	0.146464646464647	0.423076923076923	-0.423077	0.307692307692308	-0.307692	0.269230769230769	-0.269231	DOWNSTREAM
Gm18	53506418	C	T	C	27	27,0	T	23	0,23	Y	22	14,8	Y	20	8,12	0	1	0.334268660197277	0.00417328748752983	0.636363636363636	0.4	0.236363636363636	0.434782608695652	-0.434783	0.347826086956522	-0.347826	0.304347826086956	-0.304348	DOWNSTREAM
Gm18	53506669	T	A	T	28	28,0	A	28	1,27	W	36	19,17	W	27	7,20	0	1	0.37974253063722	0.00789671021840923	0.527777777777778	0.259259259259259	0.268518518518519	0.392857142857143	-0.428571	0.321428571428571	-0.321429	0.25	-0.25	DOWNSTREAM
Gm18	53506822	C	T	T	32	0,32	T	31	0,31	T	35	0,35	T	36	0,36	1	1	--	--	--	--	--	--	--	--	--	--	--	DOWNSTREAM
Gm18	53506880	C	T	T	31	0,31	N	.	.	Y	40	18,22	Y	39	29,10	0	1	--	--	--	--	--	--	--	--	--	--	--	DOWNSTREAM
Gm18	53506922	C	T	T	32	0,32	T	34	0,34	T	40	0,40	T	36	0,36	1	1	--	--	--	--	--	--	--	--	--	--	--	DOWNSTREAM
Gm18	53506944	A	G	G	39	0,39	G	33	0,33	G	31	0,31	G	35	0,35	1	1	--	--	--	--	--	--	--	--	--	--	--	DOWNSTREAM
Gm18	53507241	A	G	G	32	0,32	G	41	0,41	G	33	0,33	G	25	0,25	1	1	--	--	--	--	--	--	--	--	--	--	--	DOWNSTREAM
Gm18	53507377	T	C	C	40	0,40	C	25	0,25	C	31	0,31	C	30	0,30	1	1	--	--	--	--	--	--	--	--	--	--	--	DOWNSTREAM
Gm18	53507518	A	G	G	46	0,46	G	30	0,30	G	15	0,15	G	23	0,23	1	1	--	--	--	--	--	--	--	--	--	--	--	DOWNSTREAM
Gm18	53507973	T	C	C	32	0,32	C	42	0,42	C	27	0,27	C	27	0,27	1	1	--	--	--	--	--	--	--	--	--	--	--	DOWNSTREAM
Gm18	53508015	G	T	T	29	0,29	T	39	0,39	T	25	0,25	T	25	0,25	1	1	--	--	--	--	--	--	--	--	--	--	--	DOWNSTREAM
Gm18	53508072	A	T	T	33	0,33	T	43	0,43	T	25	0,25	T	27	0,27	1	1	--	--	--	--	--	--	--	--	--	--	--	DOWNSTREAM
Gm18	53508155	G	A	A	26	0,26	A	39	0,39	A	25	0,25	A	22	0,22	1	1	--	--	--	--	--	--	--	--	--	--	--	DOWNSTREAM
Gm18	53508205	A	C	C	23	0,23	C	34	0,34	C	19	1,18	C	21	0,21	1	1	--	--	--	--	--	--	--	--	--	--	--	DOWNSTREAM
Gm18	53508579	G	A	A	22	0,22	N	.	.	R	24	6,18	R	13	8,5	0	1	--	--	--	--	--	--	--	--	--	--	--	DOWNSTREAM
Gm18	53508589	A	C	C	22	0,22	C	18	0,18	C	25	0,25	C	14	0,14	1	1	--	--	--	--	--	--	--	--	--	--	--	DOWNSTREAM
Gm18	53508640	C	A	C	23	23,0	A	24	0,24	M	29	22,7	M	19	4,15	0	1	0.775122496981261	0.279802576762924	0.758620689655172	0.210526315789474	0.548094373865699	0.434782608695652	-0.434783	0.347826086956522	-0.347826	0.304347826086956	-0.304348	DOWNSTREAM
Gm18	53508720	A	T	T	34	0,34	T	34	0,34	T	25	0,25	T	25	0,25	1	1	--	--	--	--	--	--	--	--	--	--	--	DOWNSTREAM
Gm18	53508727	T	A	A	35	0,35	T	35	35,0	W	25	9,16	W	25	21,4	0	1	0.678822509939086	0.144138890916832	0.64	0.16	0.48	0.371428571428571	-0.371429	0.285714285714286	-0.285714	0.257142857142857	-0.257143	DOWNSTREAM
Gm18	53508743	C	T	T	34	0,34	C	35	35,0	Y	26	10,16	Y	25	21,4	0	1	0.644011099172979	0.110781377552207	0.615384615384615	0.16	0.455384615384615	0.382352941176471	-0.382353	0.294117647058824	-0.294118	0.235294117647059	-0.264706	DOWNSTREAM
Gm18	53510359	A	G	G	13	0,13	G	6	0,6	G	9	0,9	G	8	0,8	1	1	--	--	--	--	--	--	--	--	--	--	--	DOWNSTREAM
Gm18	53511463	C	T	T	21	0,21	T	15	0,15	T	15	0,15	T	23	0,23	1	1	--	--	--	--	--	--	--	--	--	--	--	NON_SYNONYMOUS_CODING	Gcg/Acg	Glyma.18G244600.Wm82.a4.v1	--	--	Molecular Function: DNA binding (GO:0003677);; Molecular Function: DNA-binding transcription factor activity (GO:0003700);; Cellular Component: nucleus (GO:0005634);	K09285|0.0e+00|gmx:100797584|K09285 AP2-like factor, ANT lineage | (RefSeq) AP2-like ethylene-responsive transcription factor BBM1	--	--	AP2 domain	AP2-like ethylene-responsive transcription factor BBM1 OS=Brassica napus OX=3708 GN=BBM1 PE=2 SV=1	AP2-like ethylene-responsive transcription factor BBM2 OS=Glycine soja OX=3848 GN=D0Y65_049335 PE=4 SV=1	K	Transcription	AP2-like ethylene-responsive transcription factor BBM1 [Glycine max]
Gm18	53511766	A	C	C	33	1,32	C	21	0,21	C	13	0,13	C	23	0,23	1	1	--	--	--	--	--	--	--	--	--	--	--	INTRON
Gm18	53512646	T	G	G	26	0,26	T	11	11,0	K	19	8,11	K	27	23,4	0	1	0.609242099969696	0.0839362441225414	0.578947368421053	0.148148148148148	0.430799220272905	0.636363636363636	-0.545455	0.454545454545455	-0.454545	0.363636363636364	-0.363636	SPLICE_SITE_REGION
Gm18	53515109	A	G	G	24	0,24	A	17	17,0	R	29	9,20	R	25	19,6	0	1	0.635908443218799	0.103985541240451	0.689655172413793	0.24	0.449655172413793	0.470588235294118	-0.470588	0.352941176470588	-0.352941	0.294117647058824	-0.294118	UPSTREAM
Gm18	53515294	T	G	G	15	0,15	G	15	0,15	G	18	0,18	G	23	0,23	1	1	--	--	--	--	--	--	--	--	--	--	--	UPSTREAM
Gm18	53515421	A	G	G	23	0,23	G	18	0,18	G	20	0,20	G	19	0,19	1	1	--	--	--	--	--	--	--	--	--	--	--	UPSTREAM
Gm18	53515671	A	G	G	16	0,16	A	20	20,0	R	18	4,14	R	29	25,4	0	1	0.904879942208072	0.606673197134559	0.777777777777778	0.137931034482759	0.639846743295019	0.5	-0.5	0.375	-0.375	0.3125	-0.3125	UPSTREAM
Gm18	53515823	T	G	G	27	0,27	G	19	0,19	G	23	0,23	G	20	0,20	1	1	--	--	--	--	--	--	--	--	--	--	--	UPSTREAM
Gm18	53515894	T	G	G	18	0,18	G	26	0,26	G	26	0,26	G	31	0,31	1	1	--	--	--	--	--	--	--	--	--	--	--	UPSTREAM
Gm18	53516875	C	A	C	15	15,0	A	10	0,10	M	16	9,7	M	15	2,13	0	1	0.606933320518453	0.0823578317088727	0.5625	0.133333333333333	0.429166666666667	0.6	-0.6	0.5	-0.5	0.4	-0.4	UPSTREAM
Gm18	53516999	C	T	T	22	0,22	C	28	28,0	Y	27	9,18	Y	32	26,6	0	1	0.677643998637108	0.142892022194649	0.666666666666667	0.1875	0.479166666666667	0.454545454545455	-0.454545	0.363636363636364	-0.363636	0.272727272727273	-0.272727	UPSTREAM
Gm18	53517046	T	C	C	19	0,19	T	24	24,0	Y	29	10,19	Y	38	28,10	0	1	0.554392249496531	0.0523703830746939	0.655172413793103	0.263157894736842	0.392014519056261	0.473684210526316	-0.473684	0.368421052631579	-0.368421	0.315789473684211	-0.315789	UPSTREAM
Gm18	53517083	T	G	G	20	0,20	T	24	24,0	K	32	15,17	K	35	25,10	0	1	0.347239937189822	0.00504833707646219	0.53125	0.285714285714286	0.245535714285714	0.45	-0.45	0.35	-0.35	0.3	-0.3	UPSTREAM
Gm18	53517197	C	T	N	.	.	T	24	0,24	Y	32	19,13	Y	21	4,17	0	1	--	--	--	--	--	--	--	--	--	--	--	UPSTREAM
Gm18	53517291	G	T	T	24	0,24	T	11	0,11	T	24	0,24	T	24	0,24	1	1	--	--	--	--	--	--	--	--	--	--	--	UPSTREAM
Gm18	53518052	C	T	C	36	36,0	T	27	0,27	Y	28	13,15	Y	24	7,17	0	1	0.244120198266784	0.000866998947028855	0.464285714285714	0.291666666666667	0.172619047619048	0.407407407407407	-0.407407	0.333333333333333	-0.333333	0.259259259259259	-0.259259	UPSTREAM
Gm18	53518173	A	G	G	23	0,23	G	23	0,23	G	21	0,21	G	29	0,29	1	1	--	--	--	--	--	--	--	--	--	--	--	UPSTREAM
Gm18	53518224	G	A	A	14	0,14	A	26	0,26	A	20	0,20	A	21	0,21	1	1	--	--	--	--	--	--	--	--	--	--	--	UPSTREAM
Gm18	53518260	A	T	T	11	0,11	A	21	21,0	W	21	8,13	A	16	16,0	0	0	0.875465538611916	0.514274839152307	0.619047619047619	0	0.619047619047619	0.636363636363636	-0.545455	0.454545454545455	-0.454545	0.363636363636364	-0.363636	UPSTREAM
Gm18	53518371	T	A	A	25	0,25	T	27	27,0	W	17	4,13	W	14	12,2	0	1	0.879426921139572	0.526015789761529	0.764705882352941	0.142857142857143	0.621848739495798	0.44	-0.4	0.32	-0.32	0.28	-0.28	UPSTREAM
Gm18	53518419	A	G	A	27	27,0	G	23	0,23	R	17	12,5	R	13	3,10	0	1	0.671911421036991	0.136949394390877	0.705882352941177	0.230769230769231	0.475113122171946	0.434782608695652	-0.434783	0.347826086956522	-0.347826	0.304347826086956	-0.304348	UPSTREAM
Gm18	53518660	T	C	T	37	37,0	C	22	0,22	Y	23	21,2	Y	19	12,7	0	1	0.398050956915082	0.00999294187974666	0.91304347826087	0.631578947368421	0.281464530892448	0.454545454545455	-0.454545	0.363636363636364	-0.363636	0.272727272727273	-0.272727	UPSTREAM
Gm18	53518679	C	T	T	38	0,38	N	.	.	T	24	1,23	Y	16	5,11	0	0	--	--	--	--	--	--	--	--	--	--	--	UPSTREAM
Gm18	53518715	G	A	G	37	37,0	A	10	0,10	G	26	26,0	R	15	9,6	0	0	0.565685424949238	0.057926187514802	1	0.6	0.4	0.6	-0.6	0.5	-0.5	0.4	-0.4	UPSTREAM
Gm18	53519334	T	C	T	16	16,0	C	27	0,27	Y	25	20,5	Y	28	7,21	0	1	0.777817459305202	0.284700635542187	0.8	0.25	0.55	0.5	-0.5	0.375	-0.375	0.3125	-0.3125	UPSTREAM
Gm18	53519692	C	T	T	38	0,38	C	37	37,0	Y	35	9,26	Y	29	21,8	0	1	0.660430767058963	0.125642475987691	0.742857142857143	0.275862068965517	0.466995073891626	0.378378378378378	-0.378378	0.297297297297297	-0.297297	0.243243243243243	-0.243243	UPSTREAM
Gm18	53519815	T	C	C	36	0,36	T	37	37,0	Y	28	6,22	Y	28	24,4	0	1	0.90913729009699	0.621079733478378	0.785714285714286	0.142857142857143	0.642857142857143	0.361111111111111	-0.361111	0.277777777777778	-0.277778	0.25	-0.25	UPSTREAM
Gm18	53519837	A	T	T	32	0,32	A	38	38,0	W	31	6,25	W	29	25,4	0	1	0.945430868727731	0.755351142626516	0.806451612903226	0.137931034482759	0.668520578420467	0.40625	-0.40625	0.3125	-0.3125	0.25	-0.25	UPSTREAM
Gm18	53519879	A	C	C	35	0,35	C	33	0,33	C	32	0,32	C	26	0,26	1	1	--	--	--	--	--	--	--	--	--	--	--	UPSTREAM
Gm18	53519907	G	T	G	33	33,0	T	37	0,37	K	32	21,11	K	26	4,22	0	1	0.710506333019175	0.181067192000379	0.65625	0.153846153846154	0.502403846153846	0.393939393939394	-0.393939	0.303030303030303	-0.30303	0.242424242424242	-0.242424	UPSTREAM
Gm18	53520008	A	G	A	30	30,0	G	30	0,30	R	25	15,10	R	22	4,18	0	1	0.591398398810567	0.0723437008167411	0.6	0.181818181818182	0.418181818181818	0.4	-0.4	0.3	-0.3	0.266666666666667	-0.266667	UPSTREAM
Gm18	53520099	C	A	C	24	24,0	A	25	0,25	M	22	12,10	M	16	2,14	0	1	0.594612520543233	0.0743310467577288	0.545454545454545	0.125	0.420454545454545	0.416666666666667	-0.416667	0.333333333333333	-0.333333	0.291666666666667	-0.291667	UPSTREAM
Gm18	53520106	A	C	A	26	26,0	C	25	0,25	M	22	12,10	M	17	2,15	0	1	0.605011149678329	0.0810619210052022	0.545454545454545	0.117647058823529	0.427807486631016	0.44	-0.4	0.32	-0.32	0.28	-0.28	UPSTREAM
Gm18	53520139	G	A	G	27	27,0	A	26	0,26	R	15	7,8	R	19	2,17	0	1	0.511101743594487	0.0348768145950395	0.466666666666667	0.105263157894737	0.36140350877193	0.423076923076923	-0.423077	0.307692307692308	-0.307692	0.269230769230769	-0.269231	UPSTREAM
Gm18	53520272	C	T	T	22	0,22	T	17	0,17	T	22	0,22	T	41	0,41	1	1	--	--	--	--	--	--	--	--	--	--	--	UPSTREAM
Gm18	53520437	A	G	N	.	.	G	20	0,20	R	24	14,10	G	32	2,30	0	0	--	--	--	--	--	--	--	--	--	--	--	UPSTREAM
Gm18	53520518	A	C	C	15	0,15	C	24	0,24	C	24	0,24	C	21	0,21	1	1	--	--	--	--	--	--	--	--	--	--	--	UPSTREAM
Gm18	53521173	C	T	T	23	0,23	C	29	29,0	Y	24	12,12	Y	23	20,3	0	1	0.522644142616144	0.0389969316821364	0.5	0.130434782608696	0.369565217391304	0.434782608695652	-0.434783	0.347826086956522	-0.347826	0.304347826086956	-0.304348	UPSTREAM
Gm18	53521282	C	A	A	23	0,23	A	24	0,24	A	21	0,21	A	18	0,18	1	1	--	--	--	--	--	--	--	--	--	--	--	INTRAGENIC
Gm18	53521308	C	A	A	22	0,22	A	20	0,20	A	22	0,22	A	20	0,20	1	1	--	--	--	--	--	--	--	--	--	--	--	INTRAGENIC
Gm18	53521419	A	T	T	22	0,22	T	24	0,24	T	25	0,25	T	31	0,31	1	1	--	--	--	--	--	--	--	--	--	--	--	NON_SYNONYMOUS_CODING	cAt/cTt	Glyma.18G244700.Wm82.a4.v1	--	--	Cellular Component: integral component of membrane (GO:0016021);; Molecular Function: hydrolase activity (GO:0016787);	--	[A]	RNA processing and modification	Calcineurin-like phosphoesterase	Putative metallophosphoesterase At3g03305 OS=Arabidopsis thaliana OX=3702 GN=At3g03305 PE=2 SV=1	Metallophos domain-containing protein OS=Glycine max OX=3847 GN=100802360 PE=4 SV=2	A	RNA processing and modification	putative metallophosphoesterase At3g03305 [Glycine max]
Gm18	53521588	T	C	C	13	0,13	C	17	0,17	C	35	0,35	C	20	0,20	1	1	--	--	--	--	--	--	--	--	--	--	--	SYNONYMOUS_CODING	ctT/ctC	Glyma.18G244700.Wm82.a4.v1	--	--	Cellular Component: integral component of membrane (GO:0016021);; Molecular Function: hydrolase activity (GO:0016787);	--	[A]	RNA processing and modification	Calcineurin-like phosphoesterase	Putative metallophosphoesterase At3g03305 OS=Arabidopsis thaliana OX=3702 GN=At3g03305 PE=2 SV=1	Metallophos domain-containing protein OS=Glycine max OX=3847 GN=100802360 PE=4 SV=2	A	RNA processing and modification	putative metallophosphoesterase At3g03305 [Glycine max]
Gm18	53521615	C	T	T	11	0,11	T	16	0,16	T	30	0,30	T	16	0,16	1	1	--	--	--	--	--	--	--	--	--	--	--	SYNONYMOUS_CODING	aaC/aaT	Glyma.18G244700.Wm82.a4.v1	--	--	Cellular Component: integral component of membrane (GO:0016021);; Molecular Function: hydrolase activity (GO:0016787);	--	[A]	RNA processing and modification	Calcineurin-like phosphoesterase	Putative metallophosphoesterase At3g03305 OS=Arabidopsis thaliana OX=3702 GN=At3g03305 PE=2 SV=1	Metallophos domain-containing protein OS=Glycine max OX=3847 GN=100802360 PE=4 SV=2	A	RNA processing and modification	putative metallophosphoesterase At3g03305 [Glycine max]
Gm18	53521636	C	T	T	8	0,8	T	13	0,13	T	28	0,28	T	13	0,13	1	1	--	--	--	--	--	--	--	--	--	--	--	SYNONYMOUS_CODING	acC/acT	Glyma.18G244700.Wm82.a4.v1	--	--	Cellular Component: integral component of membrane (GO:0016021);; Molecular Function: hydrolase activity (GO:0016787);	--	[A]	RNA processing and modification	Calcineurin-like phosphoesterase	Putative metallophosphoesterase At3g03305 OS=Arabidopsis thaliana OX=3702 GN=At3g03305 PE=2 SV=1	Metallophos domain-containing protein OS=Glycine max OX=3847 GN=100802360 PE=4 SV=2	A	RNA processing and modification	putative metallophosphoesterase At3g03305 [Glycine max]
Gm18	53522172	G	T	G	16	16,0	T	26	0,26	K	21	11,10	K	26	5,21	0	1	0.468814386061411	0.0226466855522344	0.523809523809524	0.192307692307692	0.331501831501832	0.5	-0.5	0.375	-0.375	0.3125	-0.3125	SYNONYMOUS_CODING	ctG/ctT	Glyma.18G244700.Wm82.a4.v1	--	--	Cellular Component: integral component of membrane (GO:0016021);; Molecular Function: hydrolase activity (GO:0016787);	--	[A]	RNA processing and modification	Calcineurin-like phosphoesterase	Putative metallophosphoesterase At3g03305 OS=Arabidopsis thaliana OX=3702 GN=At3g03305 PE=2 SV=1	Metallophos domain-containing protein OS=Glycine max OX=3847 GN=100802360 PE=4 SV=2	A	RNA processing and modification	putative metallophosphoesterase At3g03305 [Glycine max]
Gm18	53522892	G	C	C	24	0,24	G	22	22,0	S	29	10,19	S	44	32,12	0	1	0.540859105358989	0.0462829174812733	0.655172413793103	0.272727272727273	0.382445141065831	0.454545454545455	-0.454545	0.363636363636364	-0.363636	0.272727272727273	-0.272727	INTRON
Gm18	53524872	G	C	C	22	0,22	C	18	0,18	C	22	0,22	C	28	0,28	1	1	--	--	--	--	--	--	--	--	--	--	--	INTRON
Gm18	53525018	C	T	T	20	0,20	T	25	0,25	T	22	0,22	T	27	0,27	1	1	--	--	--	--	--	--	--	--	--	--	--	INTRON
Gm18	53525049	T	G	G	26	0,26	G	23	0,23	G	29	0,29	G	29	0,29	1	1	--	--	--	--	--	--	--	--	--	--	--	INTRON
Gm18	53525287	G	A	A	28	0,28	A	23	0,23	A	19	0,19	A	22	0,22	1	1	--	--	--	--	--	--	--	--	--	--	--	DOWNSTREAM
Gm18	53525378	C	G	G	26	0,26	G	23	0,23	G	16	0,16	G	27	0,27	1	1	--	--	--	--	--	--	--	--	--	--	--	DOWNSTREAM
Gm18	53526217	A	C	C	18	0,18	C	19	0,19	C	25	0,25	C	38	0,38	1	1	--	--	--	--	--	--	--	--	--	--	--	INTRAGENIC
Gm18	53526260	G	A	A	21	0,21	G	15	15,0	R	23	9,14	R	30	24,6	0	1	0.577982934187265	0.0645022816191274	0.608695652173913	0.2	0.408695652173913	0.533333333333333	-0.533333	0.4	-0.4	0.333333333333333	-0.333333	INTRAGENIC
Gm18	53526300	A	C	C	23	0,23	C	19	0,19	C	24	0,24	C	32	0,32	1	1	--	--	--	--	--	--	--	--	--	--	--	SYNONYMOUS_CODING	ccT/ccG	Glyma.18G244800.Wm82.a4.v1	--	--	Cellular Component: nucleus (GO:0005634);; Biological Process: nucleosome assembly (GO:0006334);; Cellular Component: CAF-1 complex (GO:0033186);	K10750|0.0e+00|gmx:100802884|K10750 chromatin assembly factor 1 subunit A | (RefSeq) chromatin assembly factor 1 subunit FAS1	[B]	Chromatin structure and dynamics	Chromatin assembly factor 1 subunit A	Chromatin assembly factor 1 subunit FAS1 OS=Arabidopsis thaliana OX=3702 GN=FAS1 PE=1 SV=1	Uncharacterized protein OS=Glycine max OX=3847 GN=100802884 PE=4 SV=2	B	Chromatin structure and dynamics	chromatin assembly factor 1 subunit FAS1 [Glycine max]
Gm18	53526519	G	T	T	22	0,22	T	14	0,14	T	17	0,17	T	36	0,36	1	1	--	--	--	--	--	--	--	--	--	--	--	INTRON
Gm18	53526627	T	A	A	21	0,21	T	23	23,0	W	15	10,5	W	30	25,5	0	1	0.235702260395516	0.00072747611233184	0.333333333333333	0.166666666666667	0.166666666666667	0.476190476190476	-0.47619	0.333333333333333	-0.380952	0.285714285714286	-0.285714	INTRON
Gm18	53527267	A	T	A	24	24,0	T	17	0,17	W	21	12,9	W	16	2,14	0	1	0.631345340345132	0.100307844376496	0.571428571428571	0.125	0.446428571428571	0.470588235294118	-0.470588	0.352941176470588	-0.352941	0.294117647058824	-0.294118	INTRON
Gm18	53527316	C	T	C	20	20,0	T	14	0,14	Y	20	14,6	Y	10	3,7	0	1	0.565685424949238	0.057926187514802	0.7	0.3	0.4	0.571428571428571	-0.5	0.428571428571429	-0.428571	0.357142857142857	-0.357143	INTRON
Gm18	53527332	T	C	C	27	0,27	C	17	0,17	C	19	0,19	C	11	0,11	1	1	--	--	--	--	--	--	--	--	--	--	--	INTRON
Gm18	53527900	T	G	T	17	17,0	G	14	0,14	K	14	9,5	K	11	3,8	0	1	0.523442682177055	0.0392957573464531	0.642857142857143	0.272727272727273	0.37012987012987	0.571428571428571	-0.5	0.428571428571429	-0.428571	0.357142857142857	-0.357143	NON_SYNONYMOUS_CODING	tAt/tCt	Glyma.18G244800.Wm82.a4.v1	--	--	Cellular Component: nucleus (GO:0005634);; Biological Process: nucleosome assembly (GO:0006334);; Cellular Component: CAF-1 complex (GO:0033186);	K10750|0.0e+00|gmx:100802884|K10750 chromatin assembly factor 1 subunit A | (RefSeq) chromatin assembly factor 1 subunit FAS1	[B]	Chromatin structure and dynamics	Chromatin assembly factor 1 subunit A	Chromatin assembly factor 1 subunit FAS1 OS=Arabidopsis thaliana OX=3702 GN=FAS1 PE=1 SV=1	Uncharacterized protein OS=Glycine max OX=3847 GN=100802884 PE=4 SV=2	B	Chromatin structure and dynamics	chromatin assembly factor 1 subunit FAS1 [Glycine max]
Gm18	53528809	C	G	G	12	0,12	G	15	0,15	G	19	0,19	G	15	0,15	1	1	--	--	--	--	--	--	--	--	--	--	--	INTRON
Gm18	53528985	G	A	G	23	23,0	A	9	0,9	R	15	9,6	R	16	4,12	0	1	0.494974746830583	0.0297108591785058	0.6	0.25	0.35	0.555555555555556	-0.666667	0.444444444444444	-0.444444	0.444444444444444	-0.444444	SYNONYMOUS_CODING	tgC/tgT	Glyma.18G244800.Wm82.a4.v1	--	--	Cellular Component: nucleus (GO:0005634);; Biological Process: nucleosome assembly (GO:0006334);; Cellular Component: CAF-1 complex (GO:0033186);	K10750|0.0e+00|gmx:100802884|K10750 chromatin assembly factor 1 subunit A | (RefSeq) chromatin assembly factor 1 subunit FAS1	[B]	Chromatin structure and dynamics	Chromatin assembly factor 1 subunit A	Chromatin assembly factor 1 subunit FAS1 OS=Arabidopsis thaliana OX=3702 GN=FAS1 PE=1 SV=1	Uncharacterized protein OS=Glycine max OX=3847 GN=100802884 PE=4 SV=2	B	Chromatin structure and dynamics	chromatin assembly factor 1 subunit FAS1 [Glycine max]
Gm18	53529353	G	A	G	19	19,0	A	22	0,22	R	26	16,10	R	33	9,24	0	1	0.484590661232739	0.0267223840905962	0.615384615384615	0.272727272727273	0.342657342657343	0.473684210526316	-0.473684	0.368421052631579	-0.368421	0.315789473684211	-0.315789	NON_SYNONYMOUS_CODING	Cca/Tca	Glyma.18G244800.Wm82.a4.v1	--	--	Cellular Component: nucleus (GO:0005634);; Biological Process: nucleosome assembly (GO:0006334);; Cellular Component: CAF-1 complex (GO:0033186);	K10750|0.0e+00|gmx:100802884|K10750 chromatin assembly factor 1 subunit A | (RefSeq) chromatin assembly factor 1 subunit FAS1	[B]	Chromatin structure and dynamics	Chromatin assembly factor 1 subunit A	Chromatin assembly factor 1 subunit FAS1 OS=Arabidopsis thaliana OX=3702 GN=FAS1 PE=1 SV=1	Uncharacterized protein OS=Glycine max OX=3847 GN=100802884 PE=4 SV=2	B	Chromatin structure and dynamics	chromatin assembly factor 1 subunit FAS1 [Glycine max]
Gm18	53529892	C	T	C	25	25,0	T	24	0,24	Y	24	16,8	T	24	1,23	0	0	0.883883476483184	0.539479660939444	0.666666666666667	0.0416666666666667	0.625	0.416666666666667	-0.416667	0.333333333333333	-0.333333	0.291666666666667	-0.291667	NON_SYNONYMOUS_CODING	aGc/aAc	Glyma.18G244800.Wm82.a4.v1	--	--	Cellular Component: nucleus (GO:0005634);; Biological Process: nucleosome assembly (GO:0006334);; Cellular Component: CAF-1 complex (GO:0033186);	K10750|0.0e+00|gmx:100802884|K10750 chromatin assembly factor 1 subunit A | (RefSeq) chromatin assembly factor 1 subunit FAS1	[B]	Chromatin structure and dynamics	Chromatin assembly factor 1 subunit A	Chromatin assembly factor 1 subunit FAS1 OS=Arabidopsis thaliana OX=3702 GN=FAS1 PE=1 SV=1	Uncharacterized protein OS=Glycine max OX=3847 GN=100802884 PE=4 SV=2	B	Chromatin structure and dynamics	chromatin assembly factor 1 subunit FAS1 [Glycine max]
Gm18	53530069	A	T	A	26	26,0	T	17	0,17	W	26	18,8	W	16	6,10	0	1	0.448740841906847	0.0181960864730523	0.692307692307692	0.375	0.317307692307692	0.470588235294118	-0.470588	0.352941176470588	-0.352941	0.294117647058824	-0.294118	SPLICE_SITE_REGION
Gm18	53530113	A	G	A	25	25,0	G	12	0,12	R	27	21,6	R	17	4,13	0	1	0.767187749522659	0.265771432320981	0.777777777777778	0.235294117647059	0.542483660130719	0.583333333333333	-0.583333	0.416666666666667	-0.416667	0.333333333333333	-0.333333	SYNONYMOUS_CODING	Tta/Cta	Glyma.18G244800.Wm82.a4.v1	--	--	Cellular Component: nucleus (GO:0005634);; Biological Process: nucleosome assembly (GO:0006334);; Cellular Component: CAF-1 complex (GO:0033186);	K10750|0.0e+00|gmx:100802884|K10750 chromatin assembly factor 1 subunit A | (RefSeq) chromatin assembly factor 1 subunit FAS1	[B]	Chromatin structure and dynamics	Chromatin assembly factor 1 subunit A	Chromatin assembly factor 1 subunit FAS1 OS=Arabidopsis thaliana OX=3702 GN=FAS1 PE=1 SV=1	Uncharacterized protein OS=Glycine max OX=3847 GN=100802884 PE=4 SV=2	B	Chromatin structure and dynamics	chromatin assembly factor 1 subunit FAS1 [Glycine max]
Gm18	53530306	A	C	A	31	31,0	C	27	0,27	M	18	11,7	M	30	6,24	0	1	0.581398908975606	0.0664310416488115	0.611111111111111	0.2	0.411111111111111	0.407407407407407	-0.407407	0.333333333333333	-0.333333	0.259259259259259	-0.259259	INTRON
Gm18	53530342	G	A	G	35	35,0	A	23	0,23	R	20	14,6	R	29	3,26	0	1	0.843651538932915	0.427381299557702	0.7	0.103448275862069	0.596551724137931	0.434782608695652	-0.434783	0.347826086956522	-0.347826	0.304347826086956	-0.304348	INTRON
Gm18	53530614	G	A	A	22	0,22	G	16	16,0	R	26	10,16	R	28	23,5	0	1	0.617747133014621	0.0899608794720011	0.615384615384615	0.178571428571429	0.436813186813187	0.5	-0.5	0.375	-0.375	0.3125	-0.3125	INTRON
Gm18	53530725	C	A	C	26	26,0	A	23	0,23	M	22	16,6	M	21	4,17	0	1	0.759144942572571	0.252129414627348	0.727272727272727	0.19047619047619	0.536796536796537	0.434782608695652	-0.434783	0.347826086956522	-0.347826	0.304347826086956	-0.304348	INTRON
Gm18	53531025	T	C	C	14	0,14	C	12	0,12	C	18	0,18	C	28	0,28	1	1	--	--	--	--	--	--	--	--	--	--	--	INTRON
Gm18	53531266	T	C	C	12	0,12	C	10	0,10	C	16	0,16	C	22	0,22	1	1	--	--	--	--	--	--	--	--	--	--	--	NON_SYNONYMOUS_CODING	gAa/gGa	Glyma.18G244800.Wm82.a4.v1	--	--	Cellular Component: nucleus (GO:0005634);; Biological Process: nucleosome assembly (GO:0006334);; Cellular Component: CAF-1 complex (GO:0033186);	K10750|0.0e+00|gmx:100802884|K10750 chromatin assembly factor 1 subunit A | (RefSeq) chromatin assembly factor 1 subunit FAS1	[B]	Chromatin structure and dynamics	Chromatin assembly factor 1 subunit A	Chromatin assembly factor 1 subunit FAS1 OS=Arabidopsis thaliana OX=3702 GN=FAS1 PE=1 SV=1	Uncharacterized protein OS=Glycine max OX=3847 GN=100802884 PE=4 SV=2	B	Chromatin structure and dynamics	chromatin assembly factor 1 subunit FAS1 [Glycine max]
Gm18	53531315	C	A	A	10	0,10	C	17	17,0	M	18	6,12	M	17	13,4	0	1	0.610052909258982	0.0844962651139986	0.666666666666667	0.235294117647059	0.431372549019608	0.6	-0.6	0.5	-0.5	0.4	-0.4	NON_SYNONYMOUS_CODING	Gac/Tac	Glyma.18G244800.Wm82.a4.v1	--	--	Cellular Component: nucleus (GO:0005634);; Biological Process: nucleosome assembly (GO:0006334);; Cellular Component: CAF-1 complex (GO:0033186);	K10750|0.0e+00|gmx:100802884|K10750 chromatin assembly factor 1 subunit A | (RefSeq) chromatin assembly factor 1 subunit FAS1	[B]	Chromatin structure and dynamics	Chromatin assembly factor 1 subunit A	Chromatin assembly factor 1 subunit FAS1 OS=Arabidopsis thaliana OX=3702 GN=FAS1 PE=1 SV=1	Uncharacterized protein OS=Glycine max OX=3847 GN=100802884 PE=4 SV=2	B	Chromatin structure and dynamics	chromatin assembly factor 1 subunit FAS1 [Glycine max]
Gm18	53531493	C	G	G	17	0,17	C	17	17,0	S	19	7,12	C	32	32,0	0	0	0.893187513077744	0.568477414113769	0.631578947368421	0	0.631578947368421	0.470588235294118	-0.470588	0.352941176470588	-0.352941	0.294117647058824	-0.294118	SYNONYMOUS_CODING	tcG/tcC	Glyma.18G244800.Wm82.a4.v1	--	--	Cellular Component: nucleus (GO:0005634);; Biological Process: nucleosome assembly (GO:0006334);; Cellular Component: CAF-1 complex (GO:0033186);	K10750|0.0e+00|gmx:100802884|K10750 chromatin assembly factor 1 subunit A | (RefSeq) chromatin assembly factor 1 subunit FAS1	[B]	Chromatin structure and dynamics	Chromatin assembly factor 1 subunit A	Chromatin assembly factor 1 subunit FAS1 OS=Arabidopsis thaliana OX=3702 GN=FAS1 PE=1 SV=1	Uncharacterized protein OS=Glycine max OX=3847 GN=100802884 PE=4 SV=2	B	Chromatin structure and dynamics	chromatin assembly factor 1 subunit FAS1 [Glycine max]
Gm18	53531920	G	C	C	15	0,15	G	25	25,0	S	16	6,10	S	32	20,12	0	1	0.353553390593274	0.0055242717280199	0.625	0.375	0.25	0.533333333333333	-0.533333	0.4	-0.4	0.333333333333333	-0.333333	UPSTREAM
Gm18	53531989	T	A	T	26	26,0	A	36	0,36	W	20	13,7	W	30	9,21	0	1	0.494974746830583	0.0297108591785058	0.65	0.3	0.35	0.423076923076923	-0.423077	0.307692307692308	-0.307692	0.269230769230769	-0.269231	UPSTREAM
Gm18	53532044	C	T	C	27	27,0	T	37	0,37	Y	26	18,8	Y	30	13,17	0	1	0.366245050768417	0.00658959650965411	0.692307692307692	0.433333333333333	0.258974358974359	0.407407407407407	-0.407407	0.333333333333333	-0.333333	0.259259259259259	-0.259259	UPSTREAM
Gm18	53532097	G	A	G	27	27,0	A	36	0,36	R	24	16,8	R	28	12,16	0	1	0.336717514850737	0.00432841144958552	0.666666666666667	0.428571428571429	0.238095238095238	0.407407407407407	-0.407407	0.333333333333333	-0.333333	0.259259259259259	-0.259259	UPSTREAM
Gm18	53532168	C	T	C	25	25,0	T	33	1,32	Y	31	23,8	Y	31	12,19	0	1	0.501817715680776	0.0318221813051668	0.741935483870968	0.387096774193548	0.354838709677419	0.44	-0.4	0.32	-0.32	0.28	-0.28	UPSTREAM
Gm18	53532267	G	A	A	24	0,24	A	38	0,38	A	23	0,23	A	27	0,27	1	1	--	--	--	--	--	--	--	--	--	--	--	UPSTREAM
Gm18	53532287	G	A	G	22	22,0	A	35	0,35	R	20	13,7	R	23	7,16	0	1	0.48882599221157	0.0279107465053347	0.65	0.304347826086957	0.345652173913043	0.454545454545455	-0.454545	0.363636363636364	-0.363636	0.272727272727273	-0.272727	UPSTREAM
Gm18	53532496	G	T	T	13	0,13	T	24	0,24	T	16	0,16	T	25	0,25	1	1	--	--	--	--	--	--	--	--	--	--	--	UPSTREAM
Gm18	53532524	A	T	A	12	12,0	T	23	0,23	W	12	10,2	W	24	9,15	0	1	0.648181216087669	0.114414800163237	0.833333333333333	0.375	0.458333333333333	0.583333333333333	-0.583333	0.416666666666667	-0.416667	0.333333333333333	-0.333333	UPSTREAM
Gm18	53532556	A	T	T	10	0,10	T	19	0,19	T	16	0,16	T	18	0,18	1	1	--	--	--	--	--	--	--	--	--	--	--	UPSTREAM
Gm18	53532573	T	A	A	11	0,11	T	16	16,0	W	16	4,12	W	16	14,2	0	1	0.883883476483184	0.539479660939444	0.75	0.125	0.625	0.636363636363636	-0.545455	0.454545454545455	-0.454545	0.363636363636364	-0.363636	UPSTREAM
Gm18	53532641	T	A	A	14	0,14	A	19	0,19	A	18	0,18	A	20	0,20	1	1	--	--	--	--	--	--	--	--	--	--	--	UPSTREAM
Gm18	53532693	C	A	A	15	0,15	A	20	0,20	A	14	0,14	A	19	0,19	1	1	--	--	--	--	--	--	--	--	--	--	--	UPSTREAM
Gm18	53532726	T	A	A	12	0,12	A	15	0,15	A	12	0,12	A	18	0,18	1	1	--	--	--	--	--	--	--	--	--	--	--	UPSTREAM
Gm18	53532771	G	C	G	6	6,0	C	8	0,8	S	8	5,3	S	14	6,8	0	1	0.277791949751858	0.00165423909321513	0.625	0.428571428571429	0.196428571428571	0.833333333333333	-0.666667	0.666666666666667	-0.5	0.5	-0.5	INTRAGENIC
Gm18	53533012	A	C	C	15	0,15	A	9	9,0	M	16	6,10	M	14	11,3	0	1	0.580837713117521	0.0661110468605693	0.625	0.214285714285714	0.410714285714286	0.555555555555556	-0.666667	0.444444444444444	-0.444444	0.444444444444444	-0.444444	NON_SYNONYMOUS_CODING	cAg/cCg	Glyma.18G244900.Wm82.a4.v1	[F]	Nucleotide transport and metabolism	Biological Process: dephosphorylation (GO:0016311);; Molecular Function: phosphatase activity (GO:0016791);	K19269|2.3e-212|gmx:100798113|K19269 phosphoglycolate phosphatase [EC:3.1.3.18 3.1.3.48] | (RefSeq) phosphoglycolate phosphatase 1B, chloroplastic isoform X1	[P]	Inorganic ion transport and metabolism	Haloacid dehalogenase-like hydrolase	Phosphoglycolate phosphatase 1A, chloroplastic OS=Arabidopsis thaliana OX=3702 GN=PGLP1A PE=1 SV=1	Uncharacterized protein OS=Glycine max OX=3847 GN=100798113 PE=4 SV=1	P	Inorganic ion transport and metabolism	phosphoglycolate phosphatase 1B, chloroplastic isoform X1 [Glycine max]
Gm18	53533731	G	C	G	21	21,0	C	23	0,23	S	24	12,12	S	18	6,12	0	1	0.235702260395516	0.000727476112331839	0.5	0.333333333333333	0.166666666666667	0.476190476190476	-0.47619	0.333333333333333	-0.380952	0.285714285714286	-0.285714	SPLICE_SITE_REGION
Gm18	53533884	T	G	T	25	25,0	G	14	0,14	K	11	4,7	K	19	3,16	0	1	0.290962598957144	0.00208538303670051	0.363636363636364	0.157894736842105	0.205741626794258	0.571428571428571	-0.5	0.428571428571429	-0.428571	0.357142857142857	-0.357143	INTRON
Gm18	53534261	G	A	G	15	15,0	A	12	0,12	R	14	10,4	R	17	3,14	0	1	0.7605854453099	0.254530629806423	0.714285714285714	0.176470588235294	0.53781512605042	0.583333333333333	-0.583333	0.416666666666667	-0.416667	0.333333333333333	-0.333333	INTRON
Gm18	53534312	G	C	G	14	14,0	C	15	0,15	S	16	9,7	S	26	5,21	0	1	0.523530982224655	0.0393289127253845	0.5625	0.192307692307692	0.370192307692308	0.571428571428571	-0.5	0.428571428571429	-0.428571	0.357142857142857	-0.357143	INTRON
Gm18	53534357	G	C	G	18	18,0	C	13	0,13	S	16	9,7	S	27	5,22	0	1	0.533603728395404	0.0432607731786286	0.5625	0.185185185185185	0.377314814814815	0.538461538461539	-0.538462	0.384615384615385	-0.384615	0.384615384615385	-0.384615	INTRON
Gm18	53534424	A	T	A	24	24,0	T	21	0,21	W	15	12,3	W	27	3,24	0	1	0.974236009634799	0.877649054818657	0.8	0.111111111111111	0.688888888888889	0.476190476190476	-0.47619	0.333333333333333	-0.380952	0.285714285714286	-0.285714	INTRON
Gm18	53534482	T	C	T	28	28,0	C	26	0,26	Y	15	12,3	Y	25	6,19	0	1	0.791959594928933	0.311540938739609	0.8	0.24	0.56	0.423076923076923	-0.423077	0.307692307692308	-0.307692	0.269230769230769	-0.269231	INTRON
Gm18	53534587	T	A	T	25	25,0	A	22	0,22	W	16	13,3	W	30	9,21	0	1	0.724784450716211	0.200006604906279	0.8125	0.3	0.5125	0.454545454545455	-0.454545	0.363636363636364	-0.363636	0.272727272727273	-0.272727	INTRON
Gm18	53534609	T	C	T	25	25,0	C	25	0,25	Y	13	11,2	Y	31	8,23	0	1	0.831683906407999	0.397916079022737	0.846153846153846	0.258064516129032	0.588089330024814	0.44	-0.4	0.32	-0.32	0.28	-0.28	INTRON
Gm18	53534642	G	A	G	24	24,0	A	20	0,20	R	14	12,2	R	33	6,27	0	1	0.955053314849363	0.794580827042035	0.857142857142857	0.181818181818182	0.675324675324675	0.45	-0.45	0.35	-0.35	0.3	-0.3	INTRON
Gm18	53534697	T	A	T	26	26,0	A	18	0,18	W	14	10,4	W	34	9,25	0	1	0.635801895688744	0.103898455665668	0.714285714285714	0.264705882352941	0.449579831932773	0.5	-0.5	0.388888888888889	-0.388889	0.277777777777778	-0.333333	INTRON
Gm18	53534763	A	T	A	27	27,0	T	20	0,20	W	20	14,6	W	31	7,24	0	1	0.670610947318855	0.13562919800931	0.7	0.225806451612903	0.474193548387097	0.45	-0.45	0.35	-0.35	0.3	-0.3	INTRON
Gm18	53534961	A	G	A	18	18,0	G	18	0,18	R	26	20,6	R	21	8,13	0	1	0.549108562679663	0.0499218970437863	0.769230769230769	0.380952380952381	0.388278388278388	0.5	-0.5	0.388888888888889	-0.388889	0.277777777777778	-0.333333	INTRON
Gm18	53535258	A	G	A	24	24,0	G	23	0,23	R	24	14,10	R	21	2,19	0	1	0.690270905444011	0.156710408410588	0.583333333333333	0.0952380952380952	0.488095238095238	0.434782608695652	-0.434783	0.347826086956522	-0.347826	0.304347826086956	-0.304348	INTRON
Gm18	53535390	C	T	C	23	23,0	T	26	0,26	Y	27	19,8	Y	10	3,7	0	1	0.570923252958027	0.0606580797941393	0.703703703703704	0.3	0.403703703703704	0.434782608695652	-0.434783	0.347826086956522	-0.347826	0.304347826086956	-0.304348	INTRON
Gm18	53535690	T	A	T	31	31,0	A	29	0,29	W	26	14,12	W	25	5,20	0	1	0.478656898033971	0.0251258990216524	0.538461538461538	0.2	0.338461538461538	0.413793103448276	-0.413793	0.310344827586207	-0.310345	0.275862068965517	-0.275862	INTRON
Gm18	53535762	T	G	T	28	28,0	G	26	0,26	K	27	18,9	K	20	3,17	0	1	0.730677007226099	0.208270234688412	0.666666666666667	0.15	0.516666666666667	0.423076923076923	-0.423077	0.307692307692308	-0.307692	0.269230769230769	-0.269231	INTRON
Gm18	53535805	G	A	G	27	27,0	A	28	0,28	R	28	16,12	R	17	2,15	0	1	0.641743969480228	0.108845124713892	0.571428571428571	0.117647058823529	0.453781512605042	0.407407407407407	-0.407407	0.333333333333333	-0.333333	0.259259259259259	-0.259259	INTRON
Gm18	53535840	C	G	C	24	24,0	G	28	0,28	S	28	16,12	S	22	4,18	0	1	0.550992297028479	0.0507840855751931	0.571428571428571	0.181818181818182	0.38961038961039	0.416666666666667	-0.416667	0.333333333333333	-0.333333	0.291666666666667	-0.291667	INTRON
Gm18	53535942	A	T	A	21	21,0	T	28	0,28	W	29	19,10	W	25	7,18	0	1	0.530573915814458	0.0420464637928815	0.655172413793103	0.28	0.375172413793103	0.476190476190476	-0.47619	0.333333333333333	-0.380952	0.285714285714286	-0.285714	INTRON
Gm18	53536186	C	T	C	23	23,0	T	28	0,28	Y	18	10,8	Y	19	6,13	0	1	0.339080444779514	0.00448243211257236	0.555555555555556	0.315789473684211	0.239766081871345	0.434782608695652	-0.434783	0.347826086956522	-0.347826	0.304347826086956	-0.304348	INTRON
Gm18	53536344	T	C	T	16	16,0	C	22	0,22	Y	20	11,9	Y	24	5,19	0	1	0.483189633810807	0.0263383183415675	0.55	0.208333333333333	0.341666666666667	0.5	-0.5	0.375	-0.375	0.3125	-0.3125	INTRON
Gm18	53536604	T	C	T	10	10,0	C	34	0,34	C	11	0,11	C	24	1,23	0	1	--	--	--	--	--	--	--	--	--	--	--	INTRON
Gm18	53536690	T	C	T	16	16,0	C	40	0,40	Y	18	11,7	Y	26	2,24	0	1	0.755455962806141	0.246062689812942	0.611111111111111	0.0769230769230769	0.534188034188034	0.5	-0.5	0.375	-0.375	0.3125	-0.3125	INTRON
Gm18	53536802	G	A	G	29	29,0	A	25	0,25	R	28	14,14	R	21	3,18	0	1	0.505076272276105	0.0328688744452901	0.5	0.142857142857143	0.357142857142857	0.44	-0.4	0.32	-0.32	0.28	-0.28	INTRON
Gm18	53537072	T	C	T	25	25,0	C	11	0,11	Y	15	12,3	Y	19	2,17	0	1	0.982506264385519	0.915538560204365	0.8	0.105263157894737	0.694736842105263	0.636363636363636	-0.545455	0.454545454545455	-0.454545	0.363636363636364	-0.363636	INTRON
Gm18	53537140	A	T	A	21	21,0	T	12	0,12	W	16	11,5	W	22	4,18	0	1	0.715142085518213	0.187051710216777	0.6875	0.181818181818182	0.505681818181818	0.583333333333333	-0.583333	0.416666666666667	-0.416667	0.333333333333333	-0.333333	INTRON
Gm18	53537228	T	A	T	12	12,0	A	22	0,22	W	19	12,7	W	22	8,14	0	1	0.378928035851164	0.00781238600998138	0.631578947368421	0.363636363636364	0.267942583732057	0.583333333333333	-0.583333	0.416666666666667	-0.416667	0.333333333333333	-0.333333	INTRON
Gm18	53537366	A	G	A	17	17,0	G	22	0,22	R	21	17,4	R	20	5,15	0	1	0.791286159899232	0.310218610688773	0.80952380952381	0.25	0.55952380952381	0.470588235294118	-0.470588	0.352941176470588	-0.352941	0.294117647058824	-0.294118	SYNONYMOUS_CODING	gaA/gaG	Glyma.18G244900.Wm82.a4.v1	[F]	Nucleotide transport and metabolism	Biological Process: dephosphorylation (GO:0016311);; Molecular Function: phosphatase activity (GO:0016791);	K19269|2.3e-212|gmx:100798113|K19269 phosphoglycolate phosphatase [EC:3.1.3.18 3.1.3.48] | (RefSeq) phosphoglycolate phosphatase 1B, chloroplastic isoform X1	[P]	Inorganic ion transport and metabolism	Haloacid dehalogenase-like hydrolase	Phosphoglycolate phosphatase 1A, chloroplastic OS=Arabidopsis thaliana OX=3702 GN=PGLP1A PE=1 SV=1	Uncharacterized protein OS=Glycine max OX=3847 GN=100798113 PE=4 SV=1	P	Inorganic ion transport and metabolism	phosphoglycolate phosphatase 1B, chloroplastic isoform X1 [Glycine max]
Gm18	53537665	G	T	G	28	28,0	T	15	0,15	K	21	13,8	T	20	1,19	0	0	0.804754860493261	0.337534400880312	0.619047619047619	0.05	0.569047619047619	0.533333333333333	-0.533333	0.4	-0.4	0.333333333333333	-0.333333	INTRON
Gm18	53537921	C	T	C	27	27,0	T	20	0,20	Y	15	9,6	Y	15	1,14	0	1	0.754247233265651	0.244100477428631	0.6	0.0666666666666667	0.533333333333333	0.45	-0.45	0.35	-0.35	0.3	-0.3	INTRON
Gm18	53539159	A	C	A	30	30,0	C	34	0,34	M	36	25,11	M	33	11,22	0	1	0.510688230856951	0.0347359552695506	0.694444444444444	0.333333333333333	0.361111111111111	0.4	-0.4	0.3	-0.3	0.266666666666667	-0.266667	DOWNSTREAM
Gm18	53539295	A	T	A	34	34,0	T	39	0,39	W	42	26,16	W	32	9,23	0	1	0.477717974194483	0.0248804316046245	0.619047619047619	0.28125	0.337797619047619	0.382352941176471	-0.382353	0.294117647058824	-0.294118	0.235294117647059	-0.264706	DOWNSTREAM
Gm18	53539452	C	T	C	42	42,0	T	37	0,37	Y	32	22,10	Y	39	9,30	0	1	0.64591484819925	0.112428480419481	0.6875	0.230769230769231	0.456730769230769	0.378378378378378	-0.378378	0.297297297297297	-0.297297	0.243243243243243	-0.243243	DOWNSTREAM
Gm18	53539644	G	T	G	34	34,0	T	25	0,25	K	23	14,9	K	32	10,22	0	1	0.418883908420292	0.0128963967504957	0.608695652173913	0.3125	0.296195652173913	0.44	-0.4	0.32	-0.32	0.28	-0.28	DOWNSTREAM
Gm18	53540127	T	A	T	27	27,0	A	25	0,25	W	26	17,9	W	17	4,13	0	1	0.591921966151635	0.0726644991441893	0.653846153846154	0.235294117647059	0.418552036199095	0.44	-0.4	0.32	-0.32	0.28	-0.28	DOWNSTREAM
Gm18	53540139	A	G	A	24	24,0	G	24	0,24	R	24	18,6	R	15	5,10	0	1	0.58925565098879	0.0710425890949062	0.75	0.333333333333333	0.416666666666667	0.416666666666667	-0.416667	0.333333333333333	-0.333333	0.291666666666667	-0.291667	DOWNSTREAM
Gm18	53540223	C	T	C	26	26,0	T	20	0,20	Y	21	14,7	Y	19	8,11	0	1	0.347350699530234	0.00505639378895605	0.666666666666667	0.421052631578947	0.245614035087719	0.45	-0.45	0.35	-0.35	0.3	-0.3	DOWNSTREAM
Gm18	53540355	C	T	C	24	24,0	T	36	0,36	Y	32	16,16	Y	30	11,19	0	1	0.188561808316413	0.000238379372488897	0.5	0.366666666666667	0.133333333333333	0.416666666666667	-0.416667	0.333333333333333	-0.333333	0.291666666666667	-0.291667	DOWNSTREAM
Gm18	53540434	A	T	A	19	19,0	T	30	0,30	W	23	9,14	W	24	10,14	0	1	0.0358677352775785	5.93635383281761e-08	0.391304347826087	0.416666666666667	-0.0253623	0.473684210526316	-0.473684	0.368421052631579	-0.368421	0.315789473684211	-0.315789	DOWNSTREAM
Gm18	53540654	C	A	C	33	33,0	A	25	0,25	M	22	13,9	M	24	9,15	0	1	0.305341564603282	0.00265417548274272	0.590909090909091	0.375	0.215909090909091	0.44	-0.4	0.32	-0.32	0.28	-0.28	DOWNSTREAM
Gm18	53540996	A	T	A	33	33,0	T	14	0,14	W	17	11,6	W	23	3,20	0	1	0.73061672531807	0.208184335887845	0.647058823529412	0.130434782608696	0.516624040920716	0.571428571428571	-0.5	0.428571428571429	-0.428571	0.357142857142857	-0.357143	INTRAGENIC
Gm18	53542587	C	T	C	28	28,0	T	23	0,23	Y	18	9,9	Y	24	4,20	0	1	0.471404520791032	0.0232792355946189	0.5	0.166666666666667	0.333333333333333	0.434782608695652	-0.434783	0.347826086956522	-0.347826	0.304347826086956	-0.304348	NON_SYNONYMOUS_CODING	gGg/gAg	Glyma.18G245000.Wm82.a4.v1	--	--	Cellular Component: nuclear cohesin complex (GO:0000798);; Molecular Function: chromatin binding (GO:0003682);; Biological Process: double-strand break repair (GO:0006302);; Biological Process: sister chromatid cohesion (GO:0007062);	K06670|0.0e+00|gmx:100803412|K06670 cohesin complex subunit SCC1 | (RefSeq) sister chromatid cohesion 1 protein 4 isoform X1	[D]	Cell cycle control, cell division, chromosome partitioning	N terminus of Rad21 / Rec8 like protein	Sister chromatid cohesion 1 protein 4 OS=Arabidopsis thaliana OX=3702 GN=SYN4 PE=2 SV=1	Uncharacterized protein OS=Glycine max OX=3847 GN=100803412 PE=3 SV=1	D	Cell cycle control, cell division, chromosome partitioning	sister chromatid cohesion 1 protein 4 isoform X1 [Glycine max]
Gm18	53543343	A	T	A	27	27,0	T	31	0,31	W	25	14,11	W	25	7,18	0	1	0.395979797464467	0.00973565433561277	0.56	0.28	0.28	0.407407407407407	-0.407407	0.333333333333333	-0.333333	0.259259259259259	-0.259259	INTRON
Gm18	53543624	A	G	A	20	20,0	G	16	0,16	R	23	13,10	R	25	7,18	0	1	0.403358303007283	0.0106771416881476	0.565217391304348	0.28	0.285217391304348	0.5	-0.5	0.375	-0.375	0.3125	-0.3125	INTRON
Gm18	53543780	T	G	T	24	24,0	G	23	0,23	K	28	15,13	K	16	4,12	0	1	0.404061017820884	0.0107704727782326	0.535714285714286	0.25	0.285714285714286	0.434782608695652	-0.434783	0.347826086956522	-0.347826	0.304347826086956	-0.304348	INTRON
Gm18	53545610	G	T	G	39	39,0	T	40	0,40	K	32	20,12	K	31	13,18	0	1	0.290826176133177	0.00208049878028197	0.625	0.419354838709677	0.205645161290323	0.384615384615385	-0.384615	0.282051282051282	-0.282051	0.230769230769231	-0.230769	INTRON
Gm18	53546322	C	T	C	18	18,0	T	28	0,28	Y	18	8,10	Y	19	5,14	0	1	0.256377897272315	0.0011076509042281	0.444444444444444	0.263157894736842	0.181286549707602	0.5	-0.5	0.388888888888889	-0.388889	0.277777777777778	-0.333333	INTRON
Gm18	53546335	T	A	T	18	18,0	A	28	0,28	W	15	6,9	W	20	5,15	0	1	0.212132034355964	0.000429567369570828	0.4	0.25	0.15	0.5	-0.5	0.388888888888889	-0.388889	0.277777777777778	-0.333333	INTRON
Gm18	53546714	A	G	A	22	22,0	G	22	0,22	R	14	13,1	R	22	6,16	0	1	0.927503699997939	0.686401547385113	0.928571428571429	0.272727272727273	0.655844155844156	0.454545454545455	-0.454545	0.363636363636364	-0.363636	0.272727272727273	-0.272727	INTRON
Gm18	53546957	A	T	A	24	24,0	T	19	0,19	W	9	7,2	T	18	1,17	0	0	1.0213764617139	1.11155056862562	0.777777777777778	0.0555555555555556	0.722222222222222	0.473684210526316	-0.473684	0.368421052631579	-0.368421	0.315789473684211	-0.315789	INTRON
Gm18	53547261	C	T	C	23	23,0	T	21	0,21	Y	12	7,5	Y	25	5,20	0	1	0.542115198909687	0.0468228578327425	0.583333333333333	0.2	0.383333333333333	0.476190476190476	-0.47619	0.333333333333333	-0.380952	0.285714285714286	-0.285714	SYNONYMOUS_CODING	ctG/ctA	Glyma.18G245000.Wm82.a4.v1	--	--	Cellular Component: nuclear cohesin complex (GO:0000798);; Molecular Function: chromatin binding (GO:0003682);; Biological Process: double-strand break repair (GO:0006302);; Biological Process: sister chromatid cohesion (GO:0007062);	K06670|0.0e+00|gmx:100803412|K06670 cohesin complex subunit SCC1 | (RefSeq) sister chromatid cohesion 1 protein 4 isoform X1	[D]	Cell cycle control, cell division, chromosome partitioning	N terminus of Rad21 / Rec8 like protein	Sister chromatid cohesion 1 protein 4 OS=Arabidopsis thaliana OX=3702 GN=SYN4 PE=2 SV=1	Uncharacterized protein OS=Glycine max OX=3847 GN=100803412 PE=3 SV=1	D	Cell cycle control, cell division, chromosome partitioning	sister chromatid cohesion 1 protein 4 isoform X1 [Glycine max]
Gm18	53547391	T	C	T	24	24,0	C	15	0,15	Y	15	9,6	Y	21	2,19	0	1	0.713841131483562	0.185356509190785	0.6	0.0952380952380952	0.504761904761905	0.533333333333333	-0.533333	0.4	-0.4	0.333333333333333	-0.333333	NON_SYNONYMOUS_CODING	tAc/tGc	Glyma.18G245000.Wm82.a4.v1	--	--	Cellular Component: nuclear cohesin complex (GO:0000798);; Molecular Function: chromatin binding (GO:0003682);; Biological Process: double-strand break repair (GO:0006302);; Biological Process: sister chromatid cohesion (GO:0007062);	K06670|0.0e+00|gmx:100803412|K06670 cohesin complex subunit SCC1 | (RefSeq) sister chromatid cohesion 1 protein 4 isoform X1	[D]	Cell cycle control, cell division, chromosome partitioning	N terminus of Rad21 / Rec8 like protein	Sister chromatid cohesion 1 protein 4 OS=Arabidopsis thaliana OX=3702 GN=SYN4 PE=2 SV=1	Uncharacterized protein OS=Glycine max OX=3847 GN=100803412 PE=3 SV=1	D	Cell cycle control, cell division, chromosome partitioning	sister chromatid cohesion 1 protein 4 isoform X1 [Glycine max]
Gm18	53548066	A	T	A	26	26,0	T	32	0,32	W	19	13,6	W	25	5,20	0	1	0.684777093359604	0.150572659464578	0.684210526315789	0.2	0.484210526315789	0.423076923076923	-0.423077	0.307692307692308	-0.307692	0.269230769230769	-0.269231	INTRON
Gm18	53548334	T	G	T	12	12,0	G	21	0,21	K	24	18,6	K	26	10,16	0	1	0.5167318785594	0.0368405644638557	0.75	0.384615384615385	0.365384615384615	0.583333333333333	-0.583333	0.416666666666667	-0.416667	0.333333333333333	-0.333333	INTRON
Gm18	53548668	G	A	G	12	12,0	A	15	0,15	R	32	22,10	R	18	4,14	0	1	0.658002143604148	0.123349258234719	0.6875	0.222222222222222	0.465277777777778	0.583333333333333	-0.583333	0.416666666666667	-0.416667	0.333333333333333	-0.333333	INTRON
Gm18	53548726	G	A	G	11	11,0	A	15	0,15	R	29	19,10	R	17	3,14	0	1	0.676986614036613	0.142200265619533	0.655172413793103	0.176470588235294	0.478701825557809	0.636363636363636	-0.545455	0.454545454545455	-0.454545	0.363636363636364	-0.363636	INTRON
Gm18	53548745	T	C	T	13	13,0	C	14	0,14	Y	27	19,8	Y	18	4,14	0	1	0.680917641142601	0.14637702961325	0.703703703703704	0.222222222222222	0.481481481481482	0.538461538461539	-0.538462	0.384615384615385	-0.384615	0.384615384615385	-0.384615	INTRON
Gm18	53549056	A	C	A	21	21,0	C	24	0,24	M	25	15,10	M	21	5,16	0	1	0.51181062257312	0.0351193506182177	0.6	0.238095238095238	0.361904761904762	0.476190476190476	-0.47619	0.333333333333333	-0.380952	0.285714285714286	-0.285714	INTRON
Gm18	53549157	T	C	T	20	20,0	C	24	0,24	Y	27	15,12	Y	16	5,11	0	1	0.343732463076794	0.0047984696297827	0.555555555555556	0.3125	0.243055555555556	0.45	-0.45	0.35	-0.35	0.3	-0.3	INTRON
Gm18	53549205	G	A	G	13	13,0	A	20	0,20	R	26	15,11	R	17	6,11	0	1	0.31675824134601	0.00318889056381209	0.576923076923077	0.352941176470588	0.223981900452489	0.538461538461539	-0.538462	0.384615384615385	-0.384615	0.384615384615385	-0.384615	INTRON
Gm18	53549580	C	T	C	15	15,0	T	14	0,14	Y	11	8,3	Y	17	3,14	0	1	0.778951855210849	0.286782786359514	0.727272727272727	0.176470588235294	0.550802139037433	0.571428571428571	-0.5	0.428571428571429	-0.428571	0.357142857142857	-0.357143	NON_SYNONYMOUS_CODING	Gtt/Att	Glyma.18G245000.Wm82.a4.v1	--	--	Cellular Component: nuclear cohesin complex (GO:0000798);; Molecular Function: chromatin binding (GO:0003682);; Biological Process: double-strand break repair (GO:0006302);; Biological Process: sister chromatid cohesion (GO:0007062);	K06670|0.0e+00|gmx:100803412|K06670 cohesin complex subunit SCC1 | (RefSeq) sister chromatid cohesion 1 protein 4 isoform X1	[D]	Cell cycle control, cell division, chromosome partitioning	N terminus of Rad21 / Rec8 like protein	Sister chromatid cohesion 1 protein 4 OS=Arabidopsis thaliana OX=3702 GN=SYN4 PE=2 SV=1	Uncharacterized protein OS=Glycine max OX=3847 GN=100803412 PE=3 SV=1	D	Cell cycle control, cell division, chromosome partitioning	sister chromatid cohesion 1 protein 4 isoform X1 [Glycine max]
Gm18	53549611	C	G	C	18	18,0	G	13	0,13	S	9	6,3	S	13	2,11	0	1	0.725237724293895	0.200632799171491	0.666666666666667	0.153846153846154	0.512820512820513	0.538461538461539	-0.538462	0.384615384615385	-0.384615	0.384615384615385	-0.384615	NON_SYNONYMOUS_CODING	atG/atC	Glyma.18G245000.Wm82.a4.v1	--	--	Cellular Component: nuclear cohesin complex (GO:0000798);; Molecular Function: chromatin binding (GO:0003682);; Biological Process: double-strand break repair (GO:0006302);; Biological Process: sister chromatid cohesion (GO:0007062);	K06670|0.0e+00|gmx:100803412|K06670 cohesin complex subunit SCC1 | (RefSeq) sister chromatid cohesion 1 protein 4 isoform X1	[D]	Cell cycle control, cell division, chromosome partitioning	N terminus of Rad21 / Rec8 like protein	Sister chromatid cohesion 1 protein 4 OS=Arabidopsis thaliana OX=3702 GN=SYN4 PE=2 SV=1	Uncharacterized protein OS=Glycine max OX=3847 GN=100803412 PE=3 SV=1	D	Cell cycle control, cell division, chromosome partitioning	sister chromatid cohesion 1 protein 4 isoform X1 [Glycine max]
Gm18	53549858	A	T	A	27	27,0	T	19	0,19	W	23	13,10	W	25	4,21	0	1	0.573063930492054	0.0618038273776876	0.565217391304348	0.16	0.405217391304348	0.473684210526316	-0.473684	0.368421052631579	-0.368421	0.315789473684211	-0.315789	NON_SYNONYMOUS_CODING	cTg/cAg	Glyma.18G245000.Wm82.a4.v1	--	--	Cellular Component: nuclear cohesin complex (GO:0000798);; Molecular Function: chromatin binding (GO:0003682);; Biological Process: double-strand break repair (GO:0006302);; Biological Process: sister chromatid cohesion (GO:0007062);	K06670|0.0e+00|gmx:100803412|K06670 cohesin complex subunit SCC1 | (RefSeq) sister chromatid cohesion 1 protein 4 isoform X1	[D]	Cell cycle control, cell division, chromosome partitioning	N terminus of Rad21 / Rec8 like protein	Sister chromatid cohesion 1 protein 4 OS=Arabidopsis thaliana OX=3702 GN=SYN4 PE=2 SV=1	Uncharacterized protein OS=Glycine max OX=3847 GN=100803412 PE=3 SV=1	D	Cell cycle control, cell division, chromosome partitioning	sister chromatid cohesion 1 protein 4 isoform X1 [Glycine max]
Gm18	53549911	C	T	C	29	29,0	T	13	0,13	Y	23	12,11	Y	24	2,22	0	1	0.619999424083857	0.0916128577042686	0.521739130434783	0.0833333333333333	0.438405797101449	0.538461538461539	-0.538462	0.384615384615385	-0.384615	0.384615384615385	-0.384615	SYNONYMOUS_CODING	ccG/ccA	Glyma.18G245000.Wm82.a4.v1	--	--	Cellular Component: nuclear cohesin complex (GO:0000798);; Molecular Function: chromatin binding (GO:0003682);; Biological Process: double-strand break repair (GO:0006302);; Biological Process: sister chromatid cohesion (GO:0007062);	K06670|0.0e+00|gmx:100803412|K06670 cohesin complex subunit SCC1 | (RefSeq) sister chromatid cohesion 1 protein 4 isoform X1	[D]	Cell cycle control, cell division, chromosome partitioning	N terminus of Rad21 / Rec8 like protein	Sister chromatid cohesion 1 protein 4 OS=Arabidopsis thaliana OX=3702 GN=SYN4 PE=2 SV=1	Uncharacterized protein OS=Glycine max OX=3847 GN=100803412 PE=3 SV=1	D	Cell cycle control, cell division, chromosome partitioning	sister chromatid cohesion 1 protein 4 isoform X1 [Glycine max]
Gm18	53550164	A	G	A	28	28,0	G	17	0,17	R	25	17,8	R	25	7,18	0	1	0.565685424949238	0.057926187514802	0.68	0.28	0.4	0.470588235294118	-0.470588	0.352941176470588	-0.352941	0.294117647058824	-0.294118	NON_SYNONYMOUS_CODING	aTg/aCg	Glyma.18G245000.Wm82.a4.v1	--	--	Cellular Component: nuclear cohesin complex (GO:0000798);; Molecular Function: chromatin binding (GO:0003682);; Biological Process: double-strand break repair (GO:0006302);; Biological Process: sister chromatid cohesion (GO:0007062);	K06670|0.0e+00|gmx:100803412|K06670 cohesin complex subunit SCC1 | (RefSeq) sister chromatid cohesion 1 protein 4 isoform X1	[D]	Cell cycle control, cell division, chromosome partitioning	N terminus of Rad21 / Rec8 like protein	Sister chromatid cohesion 1 protein 4 OS=Arabidopsis thaliana OX=3702 GN=SYN4 PE=2 SV=1	Uncharacterized protein OS=Glycine max OX=3847 GN=100803412 PE=3 SV=1	D	Cell cycle control, cell division, chromosome partitioning	sister chromatid cohesion 1 protein 4 isoform X1 [Glycine max]
Gm18	53550805	T	C	T	31	31,0	C	18	0,18	Y	20	10,10	Y	30	7,23	0	1	0.377123616632825	0.00762813991964471	0.5	0.233333333333333	0.266666666666667	0.5	-0.5	0.388888888888889	-0.388889	0.277777777777778	-0.333333	SYNONYMOUS_CODING	tcA/tcG	Glyma.18G245000.Wm82.a4.v1	--	--	Cellular Component: nuclear cohesin complex (GO:0000798);; Molecular Function: chromatin binding (GO:0003682);; Biological Process: double-strand break repair (GO:0006302);; Biological Process: sister chromatid cohesion (GO:0007062);	K06670|0.0e+00|gmx:100803412|K06670 cohesin complex subunit SCC1 | (RefSeq) sister chromatid cohesion 1 protein 4 isoform X1	[D]	Cell cycle control, cell division, chromosome partitioning	N terminus of Rad21 / Rec8 like protein	Sister chromatid cohesion 1 protein 4 OS=Arabidopsis thaliana OX=3702 GN=SYN4 PE=2 SV=1	Uncharacterized protein OS=Glycine max OX=3847 GN=100803412 PE=3 SV=1	D	Cell cycle control, cell division, chromosome partitioning	sister chromatid cohesion 1 protein 4 isoform X1 [Glycine max]
Gm18	53551332	A	G	A	15	15,0	G	19	0,19	R	30	22,8	G	12	0,12	0	0	1.03708994574027	1.19972613495967	0.733333333333333	0	0.733333333333333	0.533333333333333	-0.533333	0.4	-0.4	0.333333333333333	-0.333333	INTRON
Gm18	53551355	G	T	G	18	18,0	T	18	0,18	K	24	17,7	T	13	0,13	0	0	1.00173460668094	1.00870317424526	0.708333333333333	0	0.708333333333333	0.5	-0.5	0.388888888888889	-0.388889	0.277777777777778	-0.333333	NON_SYNONYMOUS_CODING	gaC/gaA	Glyma.18G245000.Wm82.a4.v1	--	--	Cellular Component: nuclear cohesin complex (GO:0000798);; Molecular Function: chromatin binding (GO:0003682);; Biological Process: double-strand break repair (GO:0006302);; Biological Process: sister chromatid cohesion (GO:0007062);	K06670|0.0e+00|gmx:100803412|K06670 cohesin complex subunit SCC1 | (RefSeq) sister chromatid cohesion 1 protein 4 isoform X1	[D]	Cell cycle control, cell division, chromosome partitioning	N terminus of Rad21 / Rec8 like protein	Sister chromatid cohesion 1 protein 4 OS=Arabidopsis thaliana OX=3702 GN=SYN4 PE=2 SV=1	Uncharacterized protein OS=Glycine max OX=3847 GN=100803412 PE=3 SV=1	D	Cell cycle control, cell division, chromosome partitioning	sister chromatid cohesion 1 protein 4 isoform X1 [Glycine max]
Gm18	53551374	G	A	G	16	16,0	A	19	0,19	R	24	16,8	A	10	0,10	0	0	0.942809041582063	0.744935539027803	0.666666666666667	0	0.666666666666667	0.5	-0.5	0.375	-0.375	0.3125	-0.3125	NON_SYNONYMOUS_CODING	gCt/gTt	Glyma.18G245000.Wm82.a4.v1	--	--	Cellular Component: nuclear cohesin complex (GO:0000798);; Molecular Function: chromatin binding (GO:0003682);; Biological Process: double-strand break repair (GO:0006302);; Biological Process: sister chromatid cohesion (GO:0007062);	K06670|0.0e+00|gmx:100803412|K06670 cohesin complex subunit SCC1 | (RefSeq) sister chromatid cohesion 1 protein 4 isoform X1	[D]	Cell cycle control, cell division, chromosome partitioning	N terminus of Rad21 / Rec8 like protein	Sister chromatid cohesion 1 protein 4 OS=Arabidopsis thaliana OX=3702 GN=SYN4 PE=2 SV=1	Uncharacterized protein OS=Glycine max OX=3847 GN=100803412 PE=3 SV=1	D	Cell cycle control, cell division, chromosome partitioning	sister chromatid cohesion 1 protein 4 isoform X1 [Glycine max]
Gm18	53551423	G	A	G	19	19,0	A	18	0,18	R	20	14,6	A	11	0,11	0	0	0.989949493661166	0.950747493712184	0.7	0	0.7	0.5	-0.5	0.388888888888889	-0.388889	0.277777777777778	-0.333333	INTRON
Gm18	53551452	C	T	C	27	27,0	T	22	0,22	Y	23	16,7	Y	15	3,12	0	1	0.700958026567534	0.169223263310921	0.695652173913043	0.2	0.495652173913043	0.454545454545455	-0.454545	0.363636363636364	-0.363636	0.272727272727273	-0.272727	INTRON
Gm18	53551893	G	C	G	30	30,0	C	10	0,10	S	24	21,3	S	5	3,2	0	1	0.388908729652601	0.00889689486069333	0.875	0.6	0.275	0.6	-0.6	0.5	-0.5	0.4	-0.4	INTRON
Gm18	53553045	C	A	C	28	28,0	A	30	0,30	M	19	12,7	M	21	7,14	0	1	0.421782992286713	0.0133488950214304	0.631578947368421	0.333333333333333	0.298245614035088	0.392857142857143	-0.428571	0.321428571428571	-0.321429	0.25	-0.25	INTRON
Gm18	53554753	A	T	A	23	23,0	T	23	0,23	W	21	11,10	W	23	7,16	0	1	0.310365709340679	0.00287984200330507	0.523809523809524	0.304347826086957	0.219461697722567	0.434782608695652	-0.434783	0.347826086956522	-0.347826	0.304347826086956	-0.304348	INTRON
Gm18	53554858	C	G	C	17	17,0	G	28	0,28	S	20	11,9	S	21	6,15	0	1	0.373756441484318	0.0072936250117523	0.55	0.285714285714286	0.264285714285714	0.470588235294118	-0.470588	0.352941176470588	-0.352941	0.294117647058824	-0.294118	INTRON
Gm18	53555263	G	T	G	19	19,0	T	21	0,21	K	27	19,8	K	25	5,20	0	1	0.712344609195337	0.183421698282562	0.703703703703704	0.2	0.503703703703704	0.473684210526316	-0.473684	0.368421052631579	-0.368421	0.315789473684211	-0.315789	INTRON
Gm18	53555355	A	G	A	14	14,0	G	16	0,16	R	26	18,8	R	25	7,18	0	1	0.583091130332291	0.067403457747083	0.692307692307692	0.28	0.412307692307692	0.571428571428571	-0.5	0.428571428571429	-0.428571	0.357142857142857	-0.357143	INTRON
Gm18	53555384	T	C	T	11	11,0	C	15	0,15	Y	25	17,8	Y	24	6,18	0	1	0.608111831820431	0.0831605335495809	0.68	0.25	0.43	0.636363636363636	-0.545455	0.454545454545455	-0.454545	0.363636363636364	-0.363636	SYNONYMOUS_CODING	gcA/gcG	Glyma.18G245000.Wm82.a4.v1	--	--	Cellular Component: nuclear cohesin complex (GO:0000798);; Molecular Function: chromatin binding (GO:0003682);; Biological Process: double-strand break repair (GO:0006302);; Biological Process: sister chromatid cohesion (GO:0007062);	K06670|0.0e+00|gmx:100803412|K06670 cohesin complex subunit SCC1 | (RefSeq) sister chromatid cohesion 1 protein 4 isoform X1	[D]	Cell cycle control, cell division, chromosome partitioning	N terminus of Rad21 / Rec8 like protein	Sister chromatid cohesion 1 protein 4 OS=Arabidopsis thaliana OX=3702 GN=SYN4 PE=2 SV=1	Uncharacterized protein OS=Glycine max OX=3847 GN=100803412 PE=3 SV=1	D	Cell cycle control, cell division, chromosome partitioning	sister chromatid cohesion 1 protein 4 isoform X1 [Glycine max]
Gm18	53555648	A	G	A	24	24,0	G	24	0,24	R	29	21,8	R	25	9,16	0	1	0.514968800643444	0.0362163426667855	0.724137931034483	0.36	0.364137931034483	0.416666666666667	-0.416667	0.333333333333333	-0.333333	0.291666666666667	-0.291667	UPSTREAM
Gm18	53555784	G	A	G	26	26,0	A	24	0,24	R	23	17,6	R	29	9,20	0	1	0.606394421047534	0.0819928505380829	0.739130434782609	0.310344827586207	0.428785607196402	0.416666666666667	-0.416667	0.333333333333333	-0.333333	0.291666666666667	-0.291667	UPSTREAM
Gm18	53556041	C	T	C	15	15,0	T	27	0,27	Y	20	13,7	Y	28	7,21	0	1	0.565685424949238	0.057926187514802	0.65	0.25	0.4	0.533333333333333	-0.533333	0.4	-0.4	0.333333333333333	-0.333333	UPSTREAM
Gm18	53556300	C	T	C	27	27,0	T	36	0,36	Y	17	9,8	Y	24	3,21	0	1	0.571924602430296	0.0611918938836505	0.529411764705882	0.125	0.404411764705882	0.407407407407407	-0.407407	0.333333333333333	-0.333333	0.259259259259259	-0.259259	UPSTREAM
Gm18	53556468	T	C	T	26	26,0	C	23	0,23	Y	30	20,10	Y	30	5,25	0	1	0.707106781186548	0.176776695296637	0.666666666666667	0.166666666666667	0.5	0.434782608695652	-0.434783	0.347826086956522	-0.347826	0.304347826086956	-0.304348	UPSTREAM
Gm18	53556683	T	A	T	21	21,0	A	25	0,25	W	39	25,14	W	20	2,18	0	1	0.765125799130059	0.262219044491103	0.641025641025641	0.1	0.541025641025641	0.476190476190476	-0.47619	0.333333333333333	-0.380952	0.285714285714286	-0.285714	UPSTREAM
Gm18	53556865	G	T	G	22	22,0	T	19	0,19	K	27	20,7	K	20	5,15	0	1	0.694012211164574	0.161003589943488	0.740740740740741	0.25	0.490740740740741	0.473684210526316	-0.473684	0.368421052631579	-0.368421	0.315789473684211	-0.315789	UPSTREAM
Gm18	53556871	G	A	G	23	23,0	A	19	0,19	R	27	20,7	R	22	6,16	0	1	0.661870993837913	0.127018431013829	0.740740740740741	0.272727272727273	0.468013468013468	0.473684210526316	-0.473684	0.368421052631579	-0.368421	0.315789473684211	-0.315789	UPSTREAM
Gm18	53557019	C	T	C	16	16,0	T	12	0,12	Y	17	10,7	Y	17	4,13	0	1	0.499134198484622	0.0309803724206401	0.588235294117647	0.235294117647059	0.352941176470588	0.583333333333333	-0.583333	0.416666666666667	-0.416667	0.333333333333333	-0.333333	UPSTREAM
Gm18	53557259	T	G	T	27	27,0	G	29	0,29	K	14	6,8	K	18	2,16	0	1	0.448956686467649	0.0182398902237678	0.428571428571429	0.111111111111111	0.317460317460317	0.407407407407407	-0.407407	0.333333333333333	-0.333333	0.259259259259259	-0.259259	UPSTREAM
Gm18	53557357	C	G	C	26	26,0	G	23	0,23	S	20	10,10	G	20	0,20	0	0	0.707106781186548	0.176776695296637	0.5	0	0.5	0.434782608695652	-0.434783	0.347826086956522	-0.347826	0.304347826086956	-0.304348	UPSTREAM
Gm18	53558295	C	A	C	27	27,0	A	19	0,19	M	19	16,3	M	18	6,12	0	1	0.719512163312627	0.19283714822684	0.842105263157895	0.333333333333333	0.508771929824561	0.473684210526316	-0.473684	0.368421052631579	-0.368421	0.315789473684211	-0.315789	UPSTREAM
Gm18	53558337	G	A	G	22	22,0	A	19	0,19	R	13	9,4	R	17	7,10	0	1	0.396747696231366	0.00983041988620748	0.692307692307692	0.411764705882353	0.280542986425339	0.473684210526316	-0.473684	0.368421052631579	-0.368421	0.315789473684211	-0.315789	UPSTREAM
Gm18	53558383	G	A	G	16	16,0	A	18	0,18	R	17	11,6	R	17	8,9	0	1	0.249567099242311	0.000968136638145003	0.647058823529412	0.470588235294118	0.176470588235294	0.5	-0.5	0.375	-0.375	0.3125	-0.3125	UPSTREAM
Gm18	53558529	A	G	A	31	31,0	G	13	0,13	R	21	12,9	R	18	5,13	0	1	0.415284934982576	0.0123518180015789	0.571428571428571	0.277777777777778	0.293650793650794	0.538461538461539	-0.538462	0.384615384615385	-0.384615	0.384615384615385	-0.384615	UPSTREAM
Gm18	53558918	T	G	T	29	29,0	G	23	0,23	K	20	15,5	K	25	7,18	0	1	0.664680374315355	0.129737127744781	0.75	0.28	0.47	0.434782608695652	-0.434783	0.347826086956522	-0.347826	0.304347826086956	-0.304348	UPSTREAM
Gm18	53559084	A	C	A	32	32,0	C	32	0,32	M	22	18,4	M	38	10,28	0	1	0.784922359977412	0.297943218406474	0.818181818181818	0.263157894736842	0.555023923444976	0.40625	-0.40625	0.3125	-0.3125	0.25	-0.25	UPSTREAM
Gm18	53559580	A	G	A	23	23,0	G	17	0,17	R	27	22,5	R	17	2,15	0	1	0.985944095772092	0.931668587883679	0.814814814814815	0.117647058823529	0.697167755991285	0.470588235294118	-0.470588	0.352941176470588	-0.352941	0.294117647058824	-0.294118	UPSTREAM
Gm18	53559646	T	C	T	18	18,0	C	15	0,15	Y	22	16,6	Y	13	3,10	0	1	0.702161978520907	0.170681537145752	0.727272727272727	0.230769230769231	0.496503496503497	0.533333333333333	-0.533333	0.4	-0.4	0.333333333333333	-0.333333	UPSTREAM
Gm18	53559941	G	T	G	22	22,0	T	18	0,18	K	14	8,6	K	20	4,16	0	1	0.52527932316715	0.0399900114924833	0.571428571428571	0.2	0.371428571428571	0.5	-0.5	0.388888888888889	-0.388889	0.277777777777778	-0.333333	UPSTREAM
Gm18	53560404	T	G	T	14	14,0	G	23	0,23	K	23	17,6	K	25	7,18	0	1	0.649308487767821	0.11541317805367	0.739130434782609	0.28	0.459130434782609	0.571428571428571	-0.5	0.428571428571429	-0.428571	0.357142857142857	-0.357143	UPSTREAM
Gm18	53561211	A	T	A	34	34,0	T	41	0,41	W	35	29,6	W	29	6,23	0	1	0.879181042224062	0.525280857234203	0.828571428571429	0.206896551724138	0.621674876847291	0.382352941176471	-0.382353	0.294117647058824	-0.294118	0.235294117647059	-0.264706	INTERGENIC
Gm18	53561466	T	C	T	31	31,0	C	44	0,44	Y	30	21,9	Y	25	7,18	0	1	0.5939696961967	0.0739301251110594	0.7	0.28	0.42	0.387096774193548	-0.387097	0.290322580645161	-0.290323	0.258064516129032	-0.258065	INTERGENIC
Gm18	53561677	A	C	A	30	30,0	C	24	0,24	M	33	26,7	M	37	8,29	0	1	0.80845296194629	0.345361389176481	0.787878787878788	0.216216216216216	0.571662571662572	0.416666666666667	-0.416667	0.333333333333333	-0.333333	0.291666666666667	-0.291667	INTERGENIC
Gm18	53561694	T	A	T	31	31,0	A	27	0,27	W	34	24,10	W	43	12,31	0	1	0.603604147004659	0.0801237144399179	0.705882352941177	0.27906976744186	0.426812585499316	0.407407407407407	-0.407407	0.333333333333333	-0.333333	0.259259259259259	-0.259259	INTERGENIC
Gm18	53561748	T	G	T	23	23,0	G	37	0,37	K	22	16,6	K	48	13,35	0	1	0.645502781310447	0.112070314159551	0.727272727272727	0.270833333333333	0.456439393939394	0.434782608695652	-0.434783	0.347826086956522	-0.347826	0.304347826086956	-0.304348	INTERGENIC
Gm18	53562514	A	G	A	28	28,0	G	25	0,25	R	36	25,11	R	32	11,21	0	1	0.495956839582231	0.0300067817338087	0.694444444444444	0.34375	0.350694444444444	0.44	-0.4	0.32	-0.32	0.28	-0.28	INTERGENIC
Gm18	53562544	C	T	C	28	28,0	T	33	0,33	Y	33	23,10	Y	29	11,18	0	1	0.449238164014024	0.0182971403049696	0.696969696969697	0.379310344827586	0.317659352142111	0.392857142857143	-0.428571	0.321428571428571	-0.321429	0.25	-0.25	INTERGENIC
Gm18	53562599	T	A	T	31	31,0	A	38	0,38	W	33	19,14	W	30	13,17	0	1	0.201418295247077	0.00033150843213656	0.575757575757576	0.433333333333333	0.142424242424242	0.387096774193548	-0.387097	0.290322580645161	-0.290323	0.258064516129032	-0.258065	INTERGENIC
Gm18	53563157	A	T	N	.	.	T	27	0,27	W	21	18,3	W	22	4,18	0	1	--	--	--	--	--	--	--	--	--	--	--	INTERGENIC
Gm18	53563363	G	A	G	20	20,0	A	28	0,28	R	20	11,9	R	25	6,19	0	1	0.43840620433566	0.0161950934493709	0.55	0.24	0.31	0.45	-0.45	0.35	-0.35	0.3	-0.3	INTERGENIC
Gm18	53563374	A	C	A	16	16,0	C	27	0,27	M	19	10,9	M	24	6,18	0	1	0.390769536971513	0.00911178579236041	0.526315789473684	0.25	0.276315789473684	0.5	-0.5	0.375	-0.375	0.3125	-0.3125	INTERGENIC
Gm18	53563563	A	C	A	15	15,0	C	23	0,23	M	25	15,10	M	23	6,17	0	1	0.47960286028305	0.025375161940012	0.6	0.260869565217391	0.339130434782609	0.533333333333333	-0.533333	0.4	-0.4	0.333333333333333	-0.333333	UPSTREAM
Gm18	53564644	G	C	G	11	11,0	C	19	0,19	S	22	13,9	S	21	8,13	0	1	0.296923626732014	0.00230793611277704	0.590909090909091	0.380952380952381	0.20995670995671	0.636363636363636	-0.545455	0.454545454545455	-0.454545	0.363636363636364	-0.363636	UPSTREAM
Gm18	53565571	G	T	G	30	30,0	T	41	0,41	K	21	16,5	K	19	4,15	0	1	0.779766876496443	0.288286240648702	0.761904761904762	0.210526315789474	0.551378446115288	0.4	-0.4	0.3	-0.3	0.266666666666667	-0.266667	UPSTREAM
Gm18	53565611	A	G	A	28	28,0	G	31	0,31	R	25	20,5	R	18	5,13	0	1	0.738533749239283	0.21971096503714	0.8	0.277777777777778	0.522222222222222	0.392857142857143	-0.428571	0.321428571428571	-0.321429	0.25	-0.25	UPSTREAM
Gm18	53565637	C	G	C	22	22,0	G	28	0,28	S	33	25,8	S	14	5,9	0	1	0.566297638612603	0.0582403201156711	0.757575757575758	0.357142857142857	0.4004329004329	0.454545454545455	-0.454545	0.363636363636364	-0.363636	0.272727272727273	-0.272727	UPSTREAM
Gm18	53565698	G	A	G	19	19,0	A	19	0,19	R	22	17,5	R	15	7,8	0	1	0.432835059999038	0.0151919022971543	0.772727272727273	0.466666666666667	0.306060606060606	0.473684210526316	-0.473684	0.368421052631579	-0.368421	0.315789473684211	-0.315789	UPSTREAM
Gm18	53565780	G	A	G	13	13,0	A	18	0,18	R	15	11,4	R	15	5,10	0	1	0.565685424949238	0.057926187514802	0.733333333333333	0.333333333333333	0.4	0.538461538461539	-0.538462	0.384615384615385	-0.384615	0.384615384615385	-0.384615	UPSTREAM
Gm18	53566025	C	T	C	14	14,0	T	13	0,13	Y	15	12,3	Y	14	4,10	0	1	0.727309832077592	0.203515407066195	0.8	0.285714285714286	0.514285714285714	0.538461538461539	-0.538462	0.384615384615385	-0.384615	0.384615384615385	-0.384615	UPSTREAM
Gm18	53566054	G	C	G	13	13,0	C	12	0,12	S	13	10,3	S	16	5,11	0	1	0.64591484819925	0.112428480419481	0.769230769230769	0.3125	0.456730769230769	0.583333333333333	-0.583333	0.416666666666667	-0.416667	0.333333333333333	-0.333333	UPSTREAM
Gm18	53566118	C	T	C	23	23,0	T	12	0,12	Y	12	8,4	Y	23	8,15	0	1	0.450908672060987	0.0186398725947276	0.666666666666667	0.347826086956522	0.318840579710145	0.583333333333333	-0.583333	0.416666666666667	-0.416667	0.333333333333333	-0.333333	UPSTREAM
Gm18	53566830	C	G	C	12	12,0	G	11	0,11	C	5	5,0	S	6	4,2	0	0	0.471404520791032	0.0232792355946188	1	0.666666666666667	0.333333333333333	0.636363636363636	-0.545455	0.454545454545455	-0.454545	0.363636363636364	-0.363636	UPSTREAM
Gm18	53567223	T	C	T	24	24,0	C	19	0,19	Y	24	19,5	Y	20	8,12	0	1	0.553900311929462	0.0521384418984619	0.791666666666667	0.4	0.391666666666667	0.473684210526316	-0.473684	0.368421052631579	-0.368421	0.315789473684211	-0.315789	UPSTREAM
Gm18	53567321	T	C	T	21	21,0	C	24	0,24	Y	23	18,5	Y	27	11,16	0	1	0.530614750455606	0.0420626464256288	0.782608695652174	0.407407407407407	0.375201288244767	0.476190476190476	-0.47619	0.333333333333333	-0.380952	0.285714285714286	-0.285714	UPSTREAM
Gm18	53567343	G	A	G	21	21,0	A	26	0,26	R	23	18,5	R	26	11,15	0	1	0.508454708879959	0.0339829728711331	0.782608695652174	0.423076923076923	0.359531772575251	0.476190476190476	-0.47619	0.333333333333333	-0.380952	0.285714285714286	-0.285714	UPSTREAM
Gm18	53567381	C	T	C	25	25,0	T	26	0,26	Y	28	22,6	Y	30	12,18	0	1	0.545482374058194	0.0482951600752787	0.785714285714286	0.4	0.385714285714286	0.44	-0.4	0.32	-0.32	0.28	-0.28	UPSTREAM
Gm18	53567434	G	A	G	28	28,0	A	35	0,35	R	31	24,7	R	37	12,25	0	1	0.636211157963833	0.104233280835944	0.774193548387097	0.324324324324324	0.449869224062772	0.392857142857143	-0.428571	0.321428571428571	-0.321429	0.25	-0.25	UPSTREAM
Gm18	53567441	T	C	T	28	28,0	C	36	0,36	Y	35	26,9	Y	37	11,26	0	1	0.630116776439595	0.0993356671395056	0.742857142857143	0.297297297297297	0.445559845559846	0.392857142857143	-0.428571	0.321428571428571	-0.321429	0.25	-0.25	UPSTREAM
Gm18	53567972	G	A	G	36	36,0	A	31	0,31	R	38	19,19	R	25	5,20	0	1	0.424264068711929	0.0137461558262665	0.5	0.2	0.3	0.387096774193548	-0.387097	0.290322580645161	-0.290323	0.258064516129032	-0.258065	UPSTREAM
Gm18	53568150	G	C	G	17	17,0	C	21	0,21	S	15	10,5	S	16	2,14	0	1	0.766032346285426	0.26377616032815	0.666666666666667	0.125	0.541666666666667	0.470588235294118	-0.470588	0.352941176470588	-0.352941	0.294117647058824	-0.294118	UPSTREAM
Gm18	53570007	T	C	T	27	27,0	C	22	0,22	Y	23	16,7	Y	18	4,14	0	1	0.669531058514799	0.134540686802965	0.695652173913043	0.222222222222222	0.473429951690821	0.454545454545455	-0.454545	0.363636363636364	-0.363636	0.272727272727273	-0.272727	DOWNSTREAM
Gm18	53570104	T	C	T	27	27,0	C	36	0,36	Y	21	13,8	Y	16	5,11	0	1	0.433523800370324	0.0153131566662835	0.619047619047619	0.3125	0.306547619047619	0.407407407407407	-0.407407	0.333333333333333	-0.333333	0.259259259259259	-0.259259	DOWNSTREAM
Gm18	53570338	A	T	A	36	36,0	T	22	0,22	W	27	14,13	T	17	1,16	0	0	0.650106888149723	0.116124494895159	0.518518518518518	0.0588235294117647	0.459694989106754	0.454545454545455	-0.454545	0.363636363636364	-0.363636	0.272727272727273	-0.272727	DOWNSTREAM
Gm18	53570575	A	G	A	40	40,0	G	27	0,27	R	24	17,7	R	16	2,14	0	1	0.824957911384305	0.382084094373788	0.708333333333333	0.125	0.583333333333333	0.407407407407407	-0.407407	0.333333333333333	-0.333333	0.259259259259259	-0.259259	DOWNSTREAM
Gm18	53570593	A	G	A	40	40,0	G	27	0,27	R	26	19,7	R	17	3,14	0	1	0.783896657876489	0.296001603848698	0.730769230769231	0.176470588235294	0.554298642533937	0.407407407407407	-0.407407	0.333333333333333	-0.333333	0.259259259259259	-0.259259	DOWNSTREAM
Gm18	53570637	A	C	A	38	38,0	C	23	0,23	M	25	19,6	M	21	3,18	0	1	0.87277179849311	0.506411457710955	0.76	0.142857142857143	0.617142857142857	0.434782608695652	-0.434783	0.347826086956522	-0.347826	0.304347826086956	-0.304348	DOWNSTREAM
Gm18	53570710	G	T	G	26	26,0	T	23	0,23	K	23	18,5	K	24	4,20	0	1	0.871073571026907	0.501503751056282	0.782608695652174	0.166666666666667	0.615942028985507	0.434782608695652	-0.434783	0.347826086956522	-0.347826	0.304347826086956	-0.304348	DOWNSTREAM
Gm18	53571257	T	A	T	33	33,0	A	31	0,31	W	27	17,10	W	21	5,16	0	1	0.553713246643434	0.0520504593975998	0.62962962962963	0.238095238095238	0.391534391534392	0.387096774193548	-0.387097	0.290322580645161	-0.290323	0.258064516129032	-0.258065	DOWNSTREAM
Gm18	53571298	A	T	A	33	33,0	T	31	0,31	W	22	14,8	W	21	4,17	0	1	0.630580073265925	0.0997013900224456	0.636363636363636	0.19047619047619	0.445887445887446	0.387096774193548	-0.387097	0.290322580645161	-0.290323	0.258064516129032	-0.258065	DOWNSTREAM
Gm18	53571451	T	A	T	29	29,0	A	22	0,22	W	10	4,6	W	23	8,15	0	1	0.0737850554281615	2.18696604051352e-06	0.4	0.347826086956522	0.0521739130434783	0.454545454545455	-0.454545	0.363636363636364	-0.363636	0.272727272727273	-0.272727	DOWNSTREAM
Gm18	53571618	C	A	C	20	20,0	A	22	0,22	M	24	13,11	M	12	3,9	0	1	0.412478955692153	0.0119401279491809	0.541666666666667	0.25	0.291666666666667	0.45	-0.45	0.35	-0.35	0.3	-0.3	INTRAGENIC
Gm18	53571669	A	T	A	26	26,0	T	22	0,22	W	16	9,7	W	26	5,21	0	1	0.523530982224655	0.0393289127253845	0.5625	0.192307692307692	0.370192307692308	0.454545454545455	-0.454545	0.363636363636364	-0.363636	0.272727272727273	-0.272727	INTRAGENIC
Gm18	53571867	C	T	C	21	21,0	T	12	0,12	Y	17	13,4	Y	24	10,14	0	1	0.492201779061224	0.028887894916981	0.764705882352941	0.416666666666667	0.348039215686274	0.583333333333333	-0.583333	0.416666666666667	-0.416667	0.333333333333333	-0.333333	INTRAGENIC
Gm18	53572064	A	G	A	26	26,0	G	18	0,18	R	26	16,10	R	26	7,19	0	1	0.489535463898379	0.0281138806295058	0.615384615384615	0.269230769230769	0.346153846153846	0.5	-0.5	0.388888888888889	-0.388889	0.277777777777778	-0.333333	INTRON
Gm18	53572331	C	A	C	28	28,0	A	24	0,24	M	24	12,12	M	15	4,11	0	1	0.329983164553722	0.00391254112638759	0.5	0.266666666666667	0.233333333333333	0.416666666666667	-0.416667	0.333333333333333	-0.333333	0.291666666666667	-0.291667	INTRON
Gm18	53572604	A	G	A	35	35,0	G	19	0,19	R	28	17,11	R	18	5,13	0	1	0.465792562210186	0.0219261684922118	0.607142857142857	0.277777777777778	0.329365079365079	0.473684210526316	-0.473684	0.368421052631579	-0.368421	0.315789473684211	-0.315789	INTRON
Gm18	53572671	G	T	G	31	31,0	T	19	0,19	K	28	14,14	K	10	3,7	0	1	0.282842712474619	0.00181019335983756	0.5	0.3	0.2	0.473684210526316	-0.473684	0.368421052631579	-0.368421	0.315789473684211	-0.315789	NON_SYNONYMOUS_CODING	agC/agA	Glyma.18G245200.Wm82.a4.v1	--	--	Molecular Function: calcium ion binding (GO:0005509);; Cellular Component: mitochondrion (GO:0005739);; Biological Process: cellular metal ion homeostasis (GO:0006875);; Cellular Component: integral component of membrane (GO:0016021);; Molecular Function: ribosome binding (GO:0043022);	K17800|0.0e+00|gmx:100803949|K17800 LETM1 and EF-hand domain-containing protein 1, mitochondrial | (RefSeq) mitochondrial proton/calcium exchanger protein	[S]	Function unknown	LETM1-like protein	--	Leucine zipper-EF-hand-containing transmembrane protein 1 OS=Glycine max OX=3847 GN=100803949 PE=3 SV=1	S	Function unknown	mitochondrial proton/calcium exchanger protein [Glycine max]
Gm18	53572718	T	C	T	29	29,0	C	18	0,18	Y	25	14,11	Y	9	3,6	0	1	0.320555074137902	0.00338464620683968	0.56	0.333333333333333	0.226666666666667	0.5	-0.5	0.388888888888889	-0.388889	0.277777777777778	-0.333333	NON_SYNONYMOUS_CODING	Agc/Ggc	Glyma.18G245200.Wm82.a4.v1	--	--	Molecular Function: calcium ion binding (GO:0005509);; Cellular Component: mitochondrion (GO:0005739);; Biological Process: cellular metal ion homeostasis (GO:0006875);; Cellular Component: integral component of membrane (GO:0016021);; Molecular Function: ribosome binding (GO:0043022);	K17800|0.0e+00|gmx:100803949|K17800 LETM1 and EF-hand domain-containing protein 1, mitochondrial | (RefSeq) mitochondrial proton/calcium exchanger protein	[S]	Function unknown	LETM1-like protein	--	Leucine zipper-EF-hand-containing transmembrane protein 1 OS=Glycine max OX=3847 GN=100803949 PE=3 SV=1	S	Function unknown	mitochondrial proton/calcium exchanger protein [Glycine max]
Gm18	53572926	T	C	T	24	24,0	C	15	0,15	Y	27	20,7	Y	5	4,1	0	1	0.0838052481406279	4.13386301933362e-06	0.740740740740741	0.8	-0.0592593	0.533333333333333	-0.533333	0.4	-0.4	0.333333333333333	-0.333333	INTRON
Gm18	53572954	T	G	T	24	24,0	G	11	0,11	K	24	19,5	K	6	3,3	0	1	0.412478955692153	0.0119401279491809	0.791666666666667	0.5	0.291666666666667	0.636363636363636	-0.545455	0.454545454545455	-0.454545	0.363636363636364	-0.363636	INTRON
Gm18	53573017	C	T	C	23	23,0	T	9	0,9	Y	13	9,4	Y	8	6,2	0	1	0.0815892439830632	3.61546818795086e-06	0.692307692307692	0.75	-0.0576923	0.555555555555556	-0.666667	0.444444444444444	-0.444444	0.444444444444444	-0.444444	INTRON
Gm18	53573106	A	G	A	23	23,0	G	4	0,4	R	16	11,5	R	7	5,2	0	1	0.0378807204207079	7.79993797871632e-08	0.6875	0.714285714285714	-0.0267857	1	-1	0.75	-0.75	0.5	-0.5	INTRON
Gm18	53573289	T	C	T	26	26,0	C	5	0,5	Y	14	12,2	Y	12	4,8	0	1	0.740778532671621	0.223070397557503	0.857142857142857	0.333333333333333	0.523809523809524	0.8	-0.8	0.6	-0.6	0.6	-0.6	INTRON
Gm18	53573488	G	T	G	32	32,0	T	15	0,15	K	25	12,13	K	20	6,14	0	1	0.254558441227157	0.00106890107705048	0.48	0.3	0.18	0.533333333333333	-0.533333	0.4	-0.4	0.333333333333333	-0.333333	NON_SYNONYMOUS_CODING	cCg/cAg	Glyma.18G245300.Wm82.a4.v1	--	--	--	--	--	--	--	--	Uncharacterized protein OS=Glycine max OX=3847 GN=GLYMA_18G245300 PE=4 SV=1	--	--	hypothetical protein GLYMA_18G245300 [Glycine max]
Gm18	53573659	G	A	G	29	29,0	A	21	0,21	R	19	11,8	R	19	9,10	0	1	0.148864585512957	7.31066633376761e-05	0.578947368421053	0.473684210526316	0.105263157894737	0.476190476190476	-0.47619	0.333333333333333	-0.380952	0.285714285714286	-0.285714	INTRON
Gm18	53573797	T	C	T	31	31,0	C	21	0,21	Y	37	22,15	Y	18	7,11	0	1	0.290911798866538	0.00208356320380677	0.594594594594595	0.388888888888889	0.205705705705706	0.476190476190476	-0.47619	0.333333333333333	-0.380952	0.285714285714286	-0.285714	INTRON
Gm18	53573871	A	G	A	30	30,0	G	16	0,16	R	37	25,12	R	26	12,14	0	1	0.30283575244164	0.00254703979719624	0.675675675675676	0.461538461538462	0.214137214137214	0.5	-0.5	0.375	-0.375	0.3125	-0.3125	INTRON
Gm18	53573888	T	C	T	25	25,0	C	19	0,19	Y	34	25,9	Y	26	13,13	0	1	0.332756132323081	0.00407971982494026	0.735294117647059	0.5	0.235294117647059	0.473684210526316	-0.473684	0.368421052631579	-0.368421	0.315789473684211	-0.315789	INTRON
Gm18	53574108	T	A	T	31	31,0	A	21	0,21	W	24	10,14	W	30	9,21	0	1	0.164991582276861	0.000122266910199612	0.416666666666667	0.3	0.116666666666667	0.476190476190476	-0.47619	0.333333333333333	-0.380952	0.285714285714286	-0.285714	INTRON
Gm18	53574153	C	T	C	34	34,0	T	23	0,23	Y	32	14,18	Y	24	6,18	0	1	0.265165042944955	0.00131093557608285	0.4375	0.25	0.1875	0.434782608695652	-0.434783	0.347826086956522	-0.347826	0.304347826086956	-0.304348	INTRON
Gm18	53574247	C	A	C	27	27,0	A	19	0,19	M	28	10,18	M	23	6,17	0	1	0.136150995135298	4.67847270262258e-05	0.357142857142857	0.260869565217391	0.0962732919254659	0.473684210526316	-0.473684	0.368421052631579	-0.368421	0.315789473684211	-0.315789	NON_SYNONYMOUS_CODING	Ggt/Tgt	Glyma.18G245200.Wm82.a4.v1	--	--	Molecular Function: calcium ion binding (GO:0005509);; Cellular Component: mitochondrion (GO:0005739);; Biological Process: cellular metal ion homeostasis (GO:0006875);; Cellular Component: integral component of membrane (GO:0016021);; Molecular Function: ribosome binding (GO:0043022);	K17800|0.0e+00|gmx:100803949|K17800 LETM1 and EF-hand domain-containing protein 1, mitochondrial | (RefSeq) mitochondrial proton/calcium exchanger protein	[S]	Function unknown	LETM1-like protein	--	Leucine zipper-EF-hand-containing transmembrane protein 1 OS=Glycine max OX=3847 GN=100803949 PE=3 SV=1	S	Function unknown	mitochondrial proton/calcium exchanger protein [Glycine max]
Gm18	53574255	A	G	A	26	26,0	G	18	0,18	R	25	10,15	R	21	5,16	0	1	0.228967910098501	0.000629322270266794	0.4	0.238095238095238	0.161904761904762	0.5	-0.5	0.388888888888889	-0.388889	0.277777777777778	-0.333333	NON_SYNONYMOUS_CODING	gTa/gCa	Glyma.18G245200.Wm82.a4.v1	--	--	Molecular Function: calcium ion binding (GO:0005509);; Cellular Component: mitochondrion (GO:0005739);; Biological Process: cellular metal ion homeostasis (GO:0006875);; Cellular Component: integral component of membrane (GO:0016021);; Molecular Function: ribosome binding (GO:0043022);	K17800|0.0e+00|gmx:100803949|K17800 LETM1 and EF-hand domain-containing protein 1, mitochondrial | (RefSeq) mitochondrial proton/calcium exchanger protein	[S]	Function unknown	LETM1-like protein	--	Leucine zipper-EF-hand-containing transmembrane protein 1 OS=Glycine max OX=3847 GN=100803949 PE=3 SV=1	S	Function unknown	mitochondrial proton/calcium exchanger protein [Glycine max]
Gm18	53574382	G	T	G	30	30,0	T	21	0,21	K	19	12,7	K	14	3,11	0	1	0.590141749712081	0.0715783527983255	0.631578947368421	0.214285714285714	0.417293233082707	0.476190476190476	-0.47619	0.333333333333333	-0.380952	0.285714285714286	-0.285714	INTRON
Gm18	53574418	T	A	T	25	25,0	A	25	0,25	W	21	13,8	W	14	4,10	0	1	0.471404520791032	0.0232792355946189	0.619047619047619	0.285714285714286	0.333333333333333	0.44	-0.4	0.32	-0.32	0.28	-0.28	INTRON
Gm18	53574697	C	T	C	23	23,0	T	16	0,16	Y	20	13,7	Y	18	5,13	0	1	0.526401714883319	0.0404190849383526	0.65	0.277777777777778	0.372222222222222	0.5	-0.5	0.375	-0.375	0.3125	-0.3125	INTRON
Gm18	53574946	C	T	C	29	29,0	T	28	0,28	Y	14	10,4	Y	19	3,16	0	1	0.786855666282775	0.301630589569898	0.714285714285714	0.157894736842105	0.556390977443609	0.392857142857143	-0.428571	0.321428571428571	-0.321429	0.25	-0.25	INTRON
Gm18	53575061	C	T	C	26	26,0	T	18	0,18	Y	15	13,2	Y	20	2,18	0	1	1.08423039781937	1.49833145064776	0.866666666666667	0.1	0.766666666666667	0.5	-0.5	0.388888888888889	-0.388889	0.277777777777778	-0.333333	SYNONYMOUS_CODING	tcG/tcA	Glyma.18G245200.Wm82.a4.v1	--	--	Molecular Function: calcium ion binding (GO:0005509);; Cellular Component: mitochondrion (GO:0005739);; Biological Process: cellular metal ion homeostasis (GO:0006875);; Cellular Component: integral component of membrane (GO:0016021);; Molecular Function: ribosome binding (GO:0043022);	K17800|0.0e+00|gmx:100803949|K17800 LETM1 and EF-hand domain-containing protein 1, mitochondrial | (RefSeq) mitochondrial proton/calcium exchanger protein	[S]	Function unknown	LETM1-like protein	--	Leucine zipper-EF-hand-containing transmembrane protein 1 OS=Glycine max OX=3847 GN=100803949 PE=3 SV=1	S	Function unknown	mitochondrial proton/calcium exchanger protein [Glycine max]
Gm18	53575226	C	T	C	15	15,0	T	12	0,12	Y	12	9,3	Y	19	5,14	0	1	0.688498707997428	0.154709024624673	0.75	0.263157894736842	0.486842105263158	0.583333333333333	-0.583333	0.416666666666667	-0.416667	0.333333333333333	-0.333333	NON_SYNONYMOUS_CODING	Gca/Aca	Glyma.18G245200.Wm82.a4.v1	--	--	Molecular Function: calcium ion binding (GO:0005509);; Cellular Component: mitochondrion (GO:0005739);; Biological Process: cellular metal ion homeostasis (GO:0006875);; Cellular Component: integral component of membrane (GO:0016021);; Molecular Function: ribosome binding (GO:0043022);	K17800|0.0e+00|gmx:100803949|K17800 LETM1 and EF-hand domain-containing protein 1, mitochondrial | (RefSeq) mitochondrial proton/calcium exchanger protein	[S]	Function unknown	LETM1-like protein	--	Leucine zipper-EF-hand-containing transmembrane protein 1 OS=Glycine max OX=3847 GN=100803949 PE=3 SV=1	S	Function unknown	mitochondrial proton/calcium exchanger protein [Glycine max]
Gm18	53575400	C	T	C	18	18,0	T	32	0,32	Y	23	13,10	Y	24	7,17	0	1	0.386859144779597	0.00866491560247551	0.565217391304348	0.291666666666667	0.273550724637681	0.5	-0.5	0.388888888888889	-0.388889	0.277777777777778	-0.333333	INTRON
Gm18	53575511	C	A	C	25	25,0	A	31	0,31	M	26	16,10	M	23	6,17	0	1	0.501359992011866	0.0316773157736349	0.615384615384615	0.260869565217391	0.354515050167224	0.44	-0.4	0.32	-0.32	0.28	-0.28	INTRON
Gm18	53575683	C	T	C	22	22,0	T	25	0,25	Y	19	10,9	Y	26	4,22	0	1	0.526751610276618	0.0405535949949443	0.526315789473684	0.153846153846154	0.37246963562753	0.454545454545455	-0.454545	0.363636363636364	-0.363636	0.272727272727273	-0.272727	INTRON
Gm18	53575722	A	G	A	28	28,0	G	25	0,25	R	22	14,8	R	30	3,27	0	1	0.758532728909206	0.251114402199521	0.636363636363636	0.1	0.536363636363636	0.44	-0.4	0.32	-0.32	0.28	-0.28	INTRON
Gm18	53575762	G	A	G	17	17,0	A	20	0,20	R	17	12,5	R	26	4,22	0	1	0.780697079681075	0.290009866976763	0.705882352941177	0.153846153846154	0.552036199095023	0.470588235294118	-0.470588	0.352941176470588	-0.352941	0.294117647058824	-0.294118	INTRON
Gm18	53575848	G	A	G	22	22,0	A	20	0,20	R	18	14,4	R	21	2,19	0	1	0.965256875905446	0.837943081964696	0.777777777777778	0.0952380952380952	0.682539682539683	0.45	-0.45	0.35	-0.35	0.3	-0.3	INTRON
Gm18	53575982	G	A	G	23	23,0	A	29	0,29	R	12	8,4	R	25	2,23	0	1	0.829671956592216	0.393126259903584	0.666666666666667	0.08	0.586666666666667	0.434782608695652	-0.434783	0.347826086956522	-0.347826	0.304347826086956	-0.304348	SYNONYMOUS_CODING	gaC/gaT	Glyma.18G245200.Wm82.a4.v1	--	--	Molecular Function: calcium ion binding (GO:0005509);; Cellular Component: mitochondrion (GO:0005739);; Biological Process: cellular metal ion homeostasis (GO:0006875);; Cellular Component: integral component of membrane (GO:0016021);; Molecular Function: ribosome binding (GO:0043022);	K17800|0.0e+00|gmx:100803949|K17800 LETM1 and EF-hand domain-containing protein 1, mitochondrial | (RefSeq) mitochondrial proton/calcium exchanger protein	[S]	Function unknown	LETM1-like protein	--	Leucine zipper-EF-hand-containing transmembrane protein 1 OS=Glycine max OX=3847 GN=100803949 PE=3 SV=1	S	Function unknown	mitochondrial proton/calcium exchanger protein [Glycine max]
Gm18	53576078	C	T	C	26	26,0	T	23	0,23	Y	24	16,8	Y	25	2,23	0	1	0.829671956592216	0.393126259903584	0.666666666666667	0.08	0.586666666666667	0.434782608695652	-0.434783	0.347826086956522	-0.347826	0.304347826086956	-0.304348	INTRON
Gm18	53576235	A	G	A	27	27,0	G	21	0,21	R	23	15,8	R	27	7,20	0	1	0.555665232236772	0.0529744089626129	0.652173913043478	0.259259259259259	0.392914653784219	0.476190476190476	-0.47619	0.333333333333333	-0.380952	0.285714285714286	-0.285714	INTRON
Gm18	53576380	T	C	T	29	29,0	C	22	0,22	Y	30	22,8	Y	24	2,22	0	1	0.919238815542512	0.656359495267742	0.733333333333333	0.0833333333333333	0.65	0.454545454545455	-0.454545	0.363636363636364	-0.363636	0.272727272727273	-0.272727	INTRON
Gm18	53576426	A	T	A	22	22,0	T	27	0,27	W	26	22,4	W	29	2,27	0	1	1.09911027526609	1.60400729789712	0.846153846153846	0.0689655172413793	0.777188328912467	0.454545454545455	-0.454545	0.363636363636364	-0.363636	0.272727272727273	-0.272727	INTRON
Gm18	53576432	C	T	C	23	23,0	T	26	0,26	Y	24	20,4	Y	28	2,26	0	1	1.07749604752236	1.45237387653139	0.833333333333333	0.0714285714285714	0.761904761904762	0.434782608695652	-0.434783	0.347826086956522	-0.347826	0.304347826086956	-0.304348	INTRON
Gm18	53576597	A	C	A	27	27,0	M	15	2,13	M	22	14,8	M	25	7,18	0	1	--	--	--	--	--	--	--	--	--	--	--	INTRON
Gm18	53576616	C	T	C	26	26,0	Y	14	1,13	Y	22	14,8	Y	22	6,16	0	1	--	--	--	--	--	--	--	--	--	--	--	INTRON
Gm18	53576666	C	T	C	34	34,0	Y	14	1,13	Y	19	14,5	Y	22	6,16	0	1	--	--	--	--	--	--	--	--	--	--	--	INTRON
Gm18	53576782	G	A	G	32	32,0	A	17	0,17	R	22	20,2	R	20	6,14	0	1	0.861384624354521	0.474226235719077	0.909090909090909	0.3	0.609090909090909	0.470588235294118	-0.470588	0.352941176470588	-0.352941	0.294117647058824	-0.294118	INTRON
Gm18	53576983	T	C	T	23	23,0	C	10	0,10	Y	14	12,2	Y	15	5,10	0	1	0.740778532671621	0.223070397557503	0.857142857142857	0.333333333333333	0.523809523809524	0.6	-0.6	0.5	-0.5	0.4	-0.4	NON_SYNONYMOUS_CODING	Att/Gtt	Glyma.18G245200.Wm82.a4.v1	--	--	Molecular Function: calcium ion binding (GO:0005509);; Cellular Component: mitochondrion (GO:0005739);; Biological Process: cellular metal ion homeostasis (GO:0006875);; Cellular Component: integral component of membrane (GO:0016021);; Molecular Function: ribosome binding (GO:0043022);	K17800|0.0e+00|gmx:100803949|K17800 LETM1 and EF-hand domain-containing protein 1, mitochondrial | (RefSeq) mitochondrial proton/calcium exchanger protein	[S]	Function unknown	LETM1-like protein	--	Leucine zipper-EF-hand-containing transmembrane protein 1 OS=Glycine max OX=3847 GN=100803949 PE=3 SV=1	S	Function unknown	mitochondrial proton/calcium exchanger protein [Glycine max]
Gm18	53577092	T	C	T	24	24,0	C	13	0,13	Y	16	11,5	Y	14	4,10	0	1	0.568210806310619	0.0592307790258769	0.6875	0.285714285714286	0.401785714285714	0.538461538461539	-0.538462	0.384615384615385	-0.384615	0.384615384615385	-0.384615	INTRON
Gm18	53577126	G	C	G	20	20,0	C	15	0,15	S	17	11,6	S	10	2,8	0	1	0.632236651413854	0.101017901788147	0.647058823529412	0.2	0.447058823529412	0.533333333333333	-0.533333	0.4	-0.4	0.333333333333333	-0.333333	INTRON
Gm18	53577257	A	T	A	20	20,0	T	9	0,9	W	19	13,6	W	11	1,10	0	1	0.839054936527578	0.415864629971969	0.684210526315789	0.0909090909090909	0.593301435406699	0.555555555555556	-0.666667	0.444444444444444	-0.444444	0.444444444444444	-0.444444	INTRON
Gm18	53577493	C	T	C	12	12,0	T	17	0,17	Y	20	11,9	Y	23	6,17	0	1	0.408892182164395	0.0114299422359932	0.55	0.260869565217391	0.289130434782609	0.583333333333333	-0.583333	0.416666666666667	-0.416667	0.333333333333333	-0.333333	INTRON
Gm18	53577600	C	T	C	11	11,0	T	13	0,13	Y	20	14,6	Y	10	3,7	0	1	0.565685424949238	0.057926187514802	0.7	0.3	0.4	0.636363636363636	-0.545455	0.454545454545455	-0.454545	0.363636363636364	-0.363636	INTRON
Gm18	53577645	C	T	C	15	15,0	T	15	0,15	Y	20	13,7	Y	14	3,11	0	1	0.616193052176849	0.0888349752784814	0.65	0.214285714285714	0.435714285714286	0.533333333333333	-0.533333	0.4	-0.4	0.333333333333333	-0.333333	INTRON
Gm18	53577704	G	C	G	19	19,0	C	22	0,22	S	19	12,7	C	18	1,17	0	0	0.814620092945906	0.358736519032822	0.631578947368421	0.0555555555555556	0.576023391812865	0.473684210526316	-0.473684	0.368421052631579	-0.368421	0.315789473684211	-0.315789	INTRON
Gm18	53577838	A	T	A	26	26,0	T	28	0,28	W	29	19,10	W	24	3,21	0	1	0.749777017982287	0.236952132677822	0.655172413793103	0.125	0.530172413793103	0.423076923076923	-0.423077	0.307692307692308	-0.307692	0.269230769230769	-0.269231	INTRON
Gm18	53577969	T	C	T	36	36,0	C	26	0,26	Y	27	20,7	Y	27	5,22	0	1	0.785674201318386	0.299372885733267	0.740740740740741	0.185185185185185	0.555555555555556	0.423076923076923	-0.423077	0.307692307692308	-0.307692	0.269230769230769	-0.269231	INTRON
Gm18	53578075	T	C	T	26	26,0	C	26	2,24	Y	18	11,7	Y	25	4,21	0	1	0.63796745147053	0.105679952608347	0.611111111111111	0.16	0.451111111111111	0.423076923076923	-0.423077	0.307692307692308	-0.307692	0.269230769230769	-0.269231	INTRON
Gm18	53578384	A	C	A	28	28,0	C	22	0,22	M	24	18,6	M	27	7,20	0	1	0.694012211164574	0.161003589943488	0.75	0.259259259259259	0.490740740740741	0.454545454545455	-0.454545	0.363636363636364	-0.363636	0.272727272727273	-0.272727	INTRON
Gm18	53578815	G	A	G	20	20,0	A	17	0,17	R	12	9,3	R	25	5,20	0	1	0.777817459305202	0.284700635542187	0.75	0.2	0.55	0.470588235294118	-0.470588	0.352941176470588	-0.352941	0.294117647058824	-0.294118	INTRON
Gm18	53578997	T	C	T	25	25,0	C	27	0,27	Y	24	15,9	Y	19	6,13	0	1	0.437289719944312	0.0159899217747936	0.625	0.315789473684211	0.309210526315789	0.44	-0.4	0.32	-0.32	0.28	-0.28	INTRON
Gm18	53579049	C	T	C	26	26,0	T	23	1,22	Y	25	18,7	Y	15	5,10	0	1	0.546829244117597	0.0488943482764627	0.72	0.333333333333333	0.386666666666667	0.434782608695652	-0.434783	0.347826086956522	-0.347826	0.304347826086956	-0.304348	INTRON
Gm18	53579139	G	A	G	33	30,3	R	30	24,6	R	26	22,4	R	23	20,3	0	1	--	--	--	--	--	--	--	--	--	--	--	STOP_GAINED	Cag/Tag	Glyma.18G245200.Wm82.a4.v1	--	--	Molecular Function: calcium ion binding (GO:0005509);; Cellular Component: mitochondrion (GO:0005739);; Biological Process: cellular metal ion homeostasis (GO:0006875);; Cellular Component: integral component of membrane (GO:0016021);; Molecular Function: ribosome binding (GO:0043022);	K17800|0.0e+00|gmx:100803949|K17800 LETM1 and EF-hand domain-containing protein 1, mitochondrial | (RefSeq) mitochondrial proton/calcium exchanger protein	[S]	Function unknown	LETM1-like protein	--	Leucine zipper-EF-hand-containing transmembrane protein 1 OS=Glycine max OX=3847 GN=100803949 PE=3 SV=1	S	Function unknown	mitochondrial proton/calcium exchanger protein [Glycine max]
Gm18	53579226	A	G	A	38	38,0	R	62	17,45	R	28	15,13	R	29	12,17	0	1	--	--	--	--	--	--	--	--	--	--	--	SPLICE_SITE_REGION
Gm18	53579400	C	T	Y	31	24,7	C	24	24,0	C	20	20,0	C	26	26,0	0	1	--	--	--	--	--	--	--	--	--	--	--	NON_SYNONYMOUS_CODING	Gtt/Att	Glyma.18G245200.Wm82.a4.v1	--	--	Molecular Function: calcium ion binding (GO:0005509);; Cellular Component: mitochondrion (GO:0005739);; Biological Process: cellular metal ion homeostasis (GO:0006875);; Cellular Component: integral component of membrane (GO:0016021);; Molecular Function: ribosome binding (GO:0043022);	K17800|0.0e+00|gmx:100803949|K17800 LETM1 and EF-hand domain-containing protein 1, mitochondrial | (RefSeq) mitochondrial proton/calcium exchanger protein	[S]	Function unknown	LETM1-like protein	--	Leucine zipper-EF-hand-containing transmembrane protein 1 OS=Glycine max OX=3847 GN=100803949 PE=3 SV=1	S	Function unknown	mitochondrial proton/calcium exchanger protein [Glycine max]
Gm18	53579414	G	A	R	24	20,4	G	24	24,0	G	22	22,0	G	25	25,0	0	1	--	--	--	--	--	--	--	--	--	--	--	NON_SYNONYMOUS_CODING	gCt/gTt	Glyma.18G245200.Wm82.a4.v1	--	--	Molecular Function: calcium ion binding (GO:0005509);; Cellular Component: mitochondrion (GO:0005739);; Biological Process: cellular metal ion homeostasis (GO:0006875);; Cellular Component: integral component of membrane (GO:0016021);; Molecular Function: ribosome binding (GO:0043022);	K17800|0.0e+00|gmx:100803949|K17800 LETM1 and EF-hand domain-containing protein 1, mitochondrial | (RefSeq) mitochondrial proton/calcium exchanger protein	[S]	Function unknown	LETM1-like protein	--	Leucine zipper-EF-hand-containing transmembrane protein 1 OS=Glycine max OX=3847 GN=100803949 PE=3 SV=1	S	Function unknown	mitochondrial proton/calcium exchanger protein [Glycine max]
Gm18	53579428	C	G	S	25	21,4	C	22	22,0	C	20	20,0	C	22	22,0	0	1	--	--	--	--	--	--	--	--	--	--	--	NON_SYNONYMOUS_CODING	agG/agC	Glyma.18G245200.Wm82.a4.v1	--	--	Molecular Function: calcium ion binding (GO:0005509);; Cellular Component: mitochondrion (GO:0005739);; Biological Process: cellular metal ion homeostasis (GO:0006875);; Cellular Component: integral component of membrane (GO:0016021);; Molecular Function: ribosome binding (GO:0043022);	K17800|0.0e+00|gmx:100803949|K17800 LETM1 and EF-hand domain-containing protein 1, mitochondrial | (RefSeq) mitochondrial proton/calcium exchanger protein	[S]	Function unknown	LETM1-like protein	--	Leucine zipper-EF-hand-containing transmembrane protein 1 OS=Glycine max OX=3847 GN=100803949 PE=3 SV=1	S	Function unknown	mitochondrial proton/calcium exchanger protein [Glycine max]
Gm18	53579493	C	T	C	31	31,0	T	18	0,18	Y	23	15,8	Y	19	4,15	0	1	0.624584021826104	0.0950504876547094	0.652173913043478	0.210526315789474	0.441647597254005	0.5	-0.5	0.388888888888889	-0.388889	0.277777777777778	-0.333333	NON_SYNONYMOUS_CODING	Ggt/Agt	Glyma.18G245200.Wm82.a4.v1	--	--	Molecular Function: calcium ion binding (GO:0005509);; Cellular Component: mitochondrion (GO:0005739);; Biological Process: cellular metal ion homeostasis (GO:0006875);; Cellular Component: integral component of membrane (GO:0016021);; Molecular Function: ribosome binding (GO:0043022);	K17800|0.0e+00|gmx:100803949|K17800 LETM1 and EF-hand domain-containing protein 1, mitochondrial | (RefSeq) mitochondrial proton/calcium exchanger protein	[S]	Function unknown	LETM1-like protein	--	Leucine zipper-EF-hand-containing transmembrane protein 1 OS=Glycine max OX=3847 GN=100803949 PE=3 SV=1	S	Function unknown	mitochondrial proton/calcium exchanger protein [Glycine max]
Gm18	53579779	C	T	C	21	21,0	T	10	0,10	Y	21	15,6	Y	26	5,21	0	1	0.738188	0.219197741797201	0.714285714285714	0.192307692307692	0.521978021978022	0.6	-0.6	0.5	-0.5	0.4	-0.4	SYNONYMOUS_CODING	gcG/gcA	Glyma.18G245200.Wm82.a4.v1	--	--	Molecular Function: calcium ion binding (GO:0005509);; Cellular Component: mitochondrion (GO:0005739);; Biological Process: cellular metal ion homeostasis (GO:0006875);; Cellular Component: integral component of membrane (GO:0016021);; Molecular Function: ribosome binding (GO:0043022);	K17800|0.0e+00|gmx:100803949|K17800 LETM1 and EF-hand domain-containing protein 1, mitochondrial | (RefSeq) mitochondrial proton/calcium exchanger protein	[S]	Function unknown	LETM1-like protein	--	Leucine zipper-EF-hand-containing transmembrane protein 1 OS=Glycine max OX=3847 GN=100803949 PE=3 SV=1	S	Function unknown	mitochondrial proton/calcium exchanger protein [Glycine max]
Gm18	53579788	A	C	A	21	21,0	C	11	0,11	M	22	16,6	M	27	5,22	0	1	0.766627554013698	0.264802525470008	0.727272727272727	0.185185185185185	0.542087542087542	0.636363636363636	-0.545455	0.454545454545455	-0.454545	0.363636363636364	-0.363636	NON_SYNONYMOUS_CODING	caT/caG	Glyma.18G245200.Wm82.a4.v1	--	--	Molecular Function: calcium ion binding (GO:0005509);; Cellular Component: mitochondrion (GO:0005739);; Biological Process: cellular metal ion homeostasis (GO:0006875);; Cellular Component: integral component of membrane (GO:0016021);; Molecular Function: ribosome binding (GO:0043022);	K17800|0.0e+00|gmx:100803949|K17800 LETM1 and EF-hand domain-containing protein 1, mitochondrial | (RefSeq) mitochondrial proton/calcium exchanger protein	[S]	Function unknown	LETM1-like protein	--	Leucine zipper-EF-hand-containing transmembrane protein 1 OS=Glycine max OX=3847 GN=100803949 PE=3 SV=1	S	Function unknown	mitochondrial proton/calcium exchanger protein [Glycine max]
Gm18	53580088	A	T	A	20	20,0	T	17	0,17	W	17	9,8	T	22	0,22	0	0	0.748701297726933	0.235257203069236	0.529411764705882	0	0.529411764705882	0.470588235294118	-0.470588	0.352941176470588	-0.352941	0.294117647058824	-0.294118	SYNONYMOUS_CODING	ctT/ctA	Glyma.18G245200.Wm82.a4.v1	--	--	Molecular Function: calcium ion binding (GO:0005509);; Cellular Component: mitochondrion (GO:0005739);; Biological Process: cellular metal ion homeostasis (GO:0006875);; Cellular Component: integral component of membrane (GO:0016021);; Molecular Function: ribosome binding (GO:0043022);	K17800|0.0e+00|gmx:100803949|K17800 LETM1 and EF-hand domain-containing protein 1, mitochondrial | (RefSeq) mitochondrial proton/calcium exchanger protein	[S]	Function unknown	LETM1-like protein	--	Leucine zipper-EF-hand-containing transmembrane protein 1 OS=Glycine max OX=3847 GN=100803949 PE=3 SV=1	S	Function unknown	mitochondrial proton/calcium exchanger protein [Glycine max]
Gm18	53580151	A	G	A	23	23,0	G	21	0,21	R	27	17,10	R	23	4,19	0	1	0.644480576733633	0.111185759207061	0.62962962962963	0.173913043478261	0.455716586151369	0.476190476190476	-0.47619	0.333333333333333	-0.380952	0.285714285714286	-0.285714	SYNONYMOUS_CODING	tgT/tgC	Glyma.18G245200.Wm82.a4.v1	--	--	Molecular Function: calcium ion binding (GO:0005509);; Cellular Component: mitochondrion (GO:0005739);; Biological Process: cellular metal ion homeostasis (GO:0006875);; Cellular Component: integral component of membrane (GO:0016021);; Molecular Function: ribosome binding (GO:0043022);	K17800|0.0e+00|gmx:100803949|K17800 LETM1 and EF-hand domain-containing protein 1, mitochondrial | (RefSeq) mitochondrial proton/calcium exchanger protein	[S]	Function unknown	LETM1-like protein	--	Leucine zipper-EF-hand-containing transmembrane protein 1 OS=Glycine max OX=3847 GN=100803949 PE=3 SV=1	S	Function unknown	mitochondrial proton/calcium exchanger protein [Glycine max]
Gm18	53580186	T	G	T	25	25,0	G	24	0,24	K	28	14,14	K	23	5,18	0	1	0.399669050235875	0.0101977084699765	0.5	0.217391304347826	0.282608695652174	0.416666666666667	-0.416667	0.333333333333333	-0.333333	0.291666666666667	-0.291667	NON_SYNONYMOUS_CODING	Agt/Cgt	Glyma.18G245200.Wm82.a4.v1	--	--	Molecular Function: calcium ion binding (GO:0005509);; Cellular Component: mitochondrion (GO:0005739);; Biological Process: cellular metal ion homeostasis (GO:0006875);; Cellular Component: integral component of membrane (GO:0016021);; Molecular Function: ribosome binding (GO:0043022);	K17800|0.0e+00|gmx:100803949|K17800 LETM1 and EF-hand domain-containing protein 1, mitochondrial | (RefSeq) mitochondrial proton/calcium exchanger protein	[S]	Function unknown	LETM1-like protein	--	Leucine zipper-EF-hand-containing transmembrane protein 1 OS=Glycine max OX=3847 GN=100803949 PE=3 SV=1	S	Function unknown	mitochondrial proton/calcium exchanger protein [Glycine max]
Gm18	53580216	G	T	G	22	22,0	T	24	0,24	K	30	16,14	K	24	6,18	0	1	0.400693842672377	0.0103291205042715	0.533333333333333	0.25	0.283333333333333	0.454545454545455	-0.454545	0.363636363636364	-0.363636	0.272727272727273	-0.272727	NON_SYNONYMOUS_CODING	Cgt/Agt	Glyma.18G245200.Wm82.a4.v1	--	--	Molecular Function: calcium ion binding (GO:0005509);; Cellular Component: mitochondrion (GO:0005739);; Biological Process: cellular metal ion homeostasis (GO:0006875);; Cellular Component: integral component of membrane (GO:0016021);; Molecular Function: ribosome binding (GO:0043022);	K17800|0.0e+00|gmx:100803949|K17800 LETM1 and EF-hand domain-containing protein 1, mitochondrial | (RefSeq) mitochondrial proton/calcium exchanger protein	[S]	Function unknown	LETM1-like protein	--	Leucine zipper-EF-hand-containing transmembrane protein 1 OS=Glycine max OX=3847 GN=100803949 PE=3 SV=1	S	Function unknown	mitochondrial proton/calcium exchanger protein [Glycine max]
Gm18	53580772	G	C	G	28	28,0	C	33	0,33	S	25	16,9	S	22	8,14	0	1	0.390837202692201	0.00911967751698001	0.64	0.363636363636364	0.276363636363636	0.392857142857143	-0.428571	0.321428571428571	-0.321429	0.25	-0.25	UPSTREAM
Gm18	53580875	A	G	A	28	28,0	G	27	0,27	R	21	17,4	R	20	4,16	0	1	0.861996838017887	0.475913871861806	0.80952380952381	0.2	0.60952380952381	0.407407407407407	-0.407407	0.333333333333333	-0.333333	0.259259259259259	-0.259259	UPSTREAM
Gm18	53580955	T	C	T	23	23,0	C	29	0,29	Y	20	15,5	Y	19	3,16	0	1	0.837363293510385	0.411689316122668	0.75	0.157894736842105	0.592105263157895	0.434782608695652	-0.434783	0.347826086956522	-0.347826	0.304347826086956	-0.304348	UPSTREAM
Gm18	53581018	C	A	C	20	20,0	A	25	0,25	M	19	12,7	M	25	6,19	0	1	0.553776258108201	0.0520800823320083	0.631578947368421	0.24	0.391578947368421	0.45	-0.45	0.35	-0.35	0.3	-0.3	UPSTREAM
Gm18	53581039	T	G	T	18	18,0	G	18	0,18	K	17	11,6	K	26	5,21	0	1	0.643115217278263	0.110012980160391	0.647058823529412	0.192307692307692	0.45475113122172	0.5	-0.5	0.388888888888889	-0.388889	0.277777777777778	-0.333333	UPSTREAM
Gm18	53581338	C	G	C	13	13,0	G	17	0,17	S	22	15,7	S	15	2,13	0	1	0.775674711483425	0.280800685786559	0.681818181818182	0.133333333333333	0.548484848484848	0.538461538461539	-0.538462	0.384615384615385	-0.384615	0.384615384615385	-0.384615	UPSTREAM
Gm18	53581383	A	G	A	14	14,0	G	13	0,13	R	16	11,5	R	13	2,11	0	1	0.754700506843334	0.244834834531379	0.6875	0.153846153846154	0.533653846153846	0.538461538461539	-0.538462	0.384615384615385	-0.384615	0.384615384615385	-0.384615	DOWNSTREAM
Gm18	53581397	C	T	C	15	15,0	T	12	0,12	Y	15	11,4	Y	13	3,10	0	1	0.710732969808017	0.181356159691308	0.733333333333333	0.230769230769231	0.502564102564103	0.583333333333333	-0.583333	0.416666666666667	-0.416667	0.333333333333333	-0.333333	DOWNSTREAM
Gm18	53581443	T	C	T	16	16,0	C	11	0,11	Y	10	6,4	Y	12	4,8	0	1	0.377123616632825	0.0076281399196447	0.6	0.333333333333333	0.266666666666667	0.636363636363636	-0.545455	0.454545454545455	-0.454545	0.363636363636364	-0.363636	DOWNSTREAM
Gm18	53581452	C	A	C	14	14,0	A	12	0,12	M	11	6,5	M	9	4,5	0	1	0.142849854785161	5.9483842655212e-05	0.545454545454545	0.444444444444444	0.101010101010101	0.583333333333333	-0.583333	0.416666666666667	-0.416667	0.333333333333333	-0.333333	DOWNSTREAM
Gm18	53581459	G	A	G	14	14,0	A	12	0,12	R	11	6,5	R	7	4,3	0	1	0.0367328198018986	6.68761620743284e-08	0.545454545454545	0.571428571428571	-0.025974	0.583333333333333	-0.583333	0.416666666666667	-0.416667	0.333333333333333	-0.333333	DOWNSTREAM
Gm18	53581492	C	T	C	11	11,0	T	9	0,9	Y	7	4,3	Y	5	3,2	0	1	0.0404061017820884	1.07704727782326e-07	0.571428571428571	0.6	-0.0285714	0.555555555555556	-0.666667	0.444444444444444	-0.444444	0.444444444444444	-0.444444	DOWNSTREAM
Gm18	53581511	G	A	G	12	12,0	A	9	0,9	R	8	5,3	R	8	5,3	0	1	0	0	0.625	0.625	0	0.555555555555556	-0.666667	0.444444444444444	-0.444444	0.444444444444444	-0.444444	DOWNSTREAM
Gm18	53581518	T	C	N	.	.	C	8	0,8	Y	8	5,3	Y	7	4,3	0	1	--	--	--	--	--	--	--	--	--	--	--	DOWNSTREAM
Gm18	53581579	T	A	T	10	10,0	A	7	0,7	W	8	6,2	W	5	4,1	0	1	0.0707106781186548	1.76776695296637e-06	0.75	0.8	-0.05	0.714285714285714	-0.714286	0.571428571428571	-0.571429	0.428571428571429	-0.428571	DOWNSTREAM
Gm18	53581604	T	C	T	15	15,0	C	5	0,5	Y	8	7,1	Y	6	5,1	0	1	0.0589255650988789	7.1042589094906e-07	0.875	0.833333333333333	0.0416666666666666	0.8	-0.8	0.6	-0.6	0.6	-0.6	DOWNSTREAM
Gm18	53581893	C	T	C	12	12,0	T	3	0,3	Y	10	8,2	Y	4	2,2	0	1	0.424264068711929	0.0137461558262665	0.8	0.5	0.3	1	-1	0.666666666666667	-0.666667	0.666666666666667	-0.666667	DOWNSTREAM
Gm18	53581954	G	A	G	16	16,0	A	8	0,8	R	15	11,4	R	10	3,7	0	1	0.612825877028341	0.0864341722163281	0.733333333333333	0.3	0.433333333333333	0.625	-0.625	0.5	-0.5	0.375	-0.375	DOWNSTREAM
Gm18	53582015	A	T	A	18	18,0	T	12	0,12	W	15	10,5	W	14	1,13	0	1	0.841793787126842	0.422696430623587	0.666666666666667	0.0714285714285714	0.595238095238095	0.583333333333333	-0.583333	0.416666666666667	-0.416667	0.333333333333333	-0.333333	DOWNSTREAM
Gm18	53582044	G	A	G	18	18,0	A	11	0,11	R	17	12,5	A	19	2,17	0	0	0.849403811456286	0.442151423090192	0.705882352941177	0.105263157894737	0.60061919504644	0.636363636363636	-0.545455	0.454545454545455	-0.454545	0.363636363636364	-0.363636	DOWNSTREAM
Gm18	53582092	G	C	G	14	14,0	C	13	0,13	S	16	13,3	C	18	1,17	0	0	1.0704810992963	1.40570768260726	0.8125	0.0555555555555556	0.756944444444444	0.538461538461539	-0.538462	0.384615384615385	-0.384615	0.384615384615385	-0.384615	DOWNSTREAM
Gm18	53582099	G	T	G	12	12,0	T	14	0,14	K	15	12,3	T	17	1,16	0	0	1.04818181681771	1.26526969983508	0.8	0.0588235294117647	0.741176470588235	0.583333333333333	-0.583333	0.416666666666667	-0.416667	0.333333333333333	-0.333333	DOWNSTREAM
Gm18	53582213	C	T	C	6	6,0	T	25	0,25	Y	24	14,10	Y	17	2,15	0	1	0.658579845222765	0.123891690371149	0.583333333333333	0.117647058823529	0.465686274509804	0.833333333333333	-0.666667	0.666666666666667	-0.5	0.5	-0.5	DOWNSTREAM
Gm18	53582297	A	T	A	6	6,0	T	13	0,13	W	23	11,12	W	15	2,13	0	1	0.487801199775068	0.0276194051489888	0.478260869565217	0.133333333333333	0.344927536231884	0.833333333333333	-0.666667	0.666666666666667	-0.5	0.5	-0.5	INTRAGENIC
Gm18	53582335	A	T	A	9	9,0	T	11	0,11	W	20	10,10	W	4	1,3	0	1	0.353553390593274	0.0055242717280199	0.5	0.25	0.25	0.555555555555556	-0.666667	0.444444444444444	-0.444444	0.444444444444444	-0.444444	INTRAGENIC
Gm18	53582531	C	G	C	7	7,0	G	7	0,7	S	8	5,3	S	10	2,8	0	1	0.601040764008565	0.0784367588293116	0.625	0.2	0.425	0.714285714285714	-0.714286	0.571428571428571	-0.571429	0.428571428571429	-0.428571	SYNONYMOUS_CODING	gcG/gcC	Glyma.18G245400.Wm82.a4.v1	--	--	Cellular Component: integral component of membrane (GO:0016021);	--	--	--	--	--	Uncharacterized protein OS=Glycine max OX=3847 GN=100799163 PE=4 SV=1	--	--	uncharacterized protein LOC100799163 [Glycine max]
Gm18	53582594	C	A	C	11	11,0	A	10	0,10	M	15	5,10	M	20	5,15	0	1	0.117851130197758	2.273362851037e-05	0.333333333333333	0.25	0.0833333333333333	0.6	-0.6	0.5	-0.5	0.4	-0.4	SYNONYMOUS_CODING	acG/acT	Glyma.18G245400.Wm82.a4.v1	--	--	Cellular Component: integral component of membrane (GO:0016021);	--	--	--	--	--	Uncharacterized protein OS=Glycine max OX=3847 GN=100799163 PE=4 SV=1	--	--	uncharacterized protein LOC100799163 [Glycine max]
Gm18	53582621	A	G	A	13	13,0	G	21	0,21	R	19	8,11	R	24	5,19	0	1	0.300830516557435	0.00246382267145294	0.421052631578947	0.208333333333333	0.212719298245614	0.538461538461539	-0.538462	0.384615384615385	-0.384615	0.384615384615385	-0.384615	SYNONYMOUS_CODING	ttT/ttC	Glyma.18G245400.Wm82.a4.v1	--	--	Cellular Component: integral component of membrane (GO:0016021);	--	--	--	--	--	Uncharacterized protein OS=Glycine max OX=3847 GN=100799163 PE=4 SV=1	--	--	uncharacterized protein LOC100799163 [Glycine max]
Gm18	53582640	C	G	C	14	14,0	G	18	0,18	S	19	8,11	S	21	5,16	0	1	0.258740827201093	0.00115964433654088	0.421052631578947	0.238095238095238	0.182957393483709	0.571428571428571	-0.5	0.428571428571429	-0.428571	0.357142857142857	-0.357143	NON_SYNONYMOUS_CODING	aGg/aCg	Glyma.18G245400.Wm82.a4.v1	--	--	Cellular Component: integral component of membrane (GO:0016021);	--	--	--	--	--	Uncharacterized protein OS=Glycine max OX=3847 GN=100799163 PE=4 SV=1	--	--	uncharacterized protein LOC100799163 [Glycine max]
Gm18	53582653	T	A	T	14	14,0	A	20	0,20	W	19	8,11	W	18	4,14	0	1	0.281188661524475	0.00175787917977684	0.421052631578947	0.222222222222222	0.198830409356725	0.571428571428571	-0.5	0.428571428571429	-0.428571	0.357142857142857	-0.357143	NON_SYNONYMOUS_CODING	Agc/Tgc	Glyma.18G245400.Wm82.a4.v1	--	--	Cellular Component: integral component of membrane (GO:0016021);	--	--	--	--	--	Uncharacterized protein OS=Glycine max OX=3847 GN=100799163 PE=4 SV=1	--	--	uncharacterized protein LOC100799163 [Glycine max]
Gm18	53582681	C	A	C	14	14,0	A	23	0,23	M	19	8,11	M	17	4,13	0	1	0.262702209728748	0.00125117664603233	0.421052631578947	0.235294117647059	0.185758513931889	0.571428571428571	-0.5	0.428571428571429	-0.428571	0.357142857142857	-0.357143	SYNONYMOUS_CODING	gtG/gtT	Glyma.18G245400.Wm82.a4.v1	--	--	Cellular Component: integral component of membrane (GO:0016021);	--	--	--	--	--	Uncharacterized protein OS=Glycine max OX=3847 GN=100799163 PE=4 SV=1	--	--	uncharacterized protein LOC100799163 [Glycine max]
Gm18	53582705	T	C	T	16	16,0	C	25	0,25	Y	15	8,7	Y	21	5,16	0	1	0.417529718414914	0.012689279485984	0.533333333333333	0.238095238095238	0.295238095238095	0.5	-0.5	0.375	-0.375	0.3125	-0.3125	SYNONYMOUS_CODING	ctA/ctG	Glyma.18G245400.Wm82.a4.v1	--	--	Cellular Component: integral component of membrane (GO:0016021);	--	--	--	--	--	Uncharacterized protein OS=Glycine max OX=3847 GN=100799163 PE=4 SV=1	--	--	uncharacterized protein LOC100799163 [Glycine max]
Gm18	53582711	A	G	A	16	16,0	G	25	0,25	R	14	8,6	R	19	4,15	0	1	0.510392864615854	0.0346356203993871	0.571428571428571	0.210526315789474	0.360902255639098	0.5	-0.5	0.375	-0.375	0.3125	-0.3125	SYNONYMOUS_CODING	ctT/ctC	Glyma.18G245400.Wm82.a4.v1	--	--	Cellular Component: integral component of membrane (GO:0016021);	--	--	--	--	--	Uncharacterized protein OS=Glycine max OX=3847 GN=100799163 PE=4 SV=1	--	--	uncharacterized protein LOC100799163 [Glycine max]
Gm18	53582751	T	C	T	16	16,0	C	28	0,28	Y	15	8,7	Y	21	4,17	0	1	0.484873221385061	0.0268003828235319	0.533333333333333	0.19047619047619	0.342857142857143	0.5	-0.5	0.375	-0.375	0.3125	-0.3125	NON_SYNONYMOUS_CODING	cAa/cGa	Glyma.18G245400.Wm82.a4.v1	--	--	Cellular Component: integral component of membrane (GO:0016021);	--	--	--	--	--	Uncharacterized protein OS=Glycine max OX=3847 GN=100799163 PE=4 SV=1	--	--	uncharacterized protein LOC100799163 [Glycine max]
Gm18	53582799	A	G	A	20	20,0	G	26	0,26	R	16	10,6	R	26	6,20	0	1	0.557526500550932	0.053867593761875	0.625	0.230769230769231	0.394230769230769	0.45	-0.45	0.35	-0.35	0.3	-0.3	NON_SYNONYMOUS_CODING	aTg/aCg	Glyma.18G245400.Wm82.a4.v1	--	--	Cellular Component: integral component of membrane (GO:0016021);	--	--	--	--	--	Uncharacterized protein OS=Glycine max OX=3847 GN=100799163 PE=4 SV=1	--	--	uncharacterized protein LOC100799163 [Glycine max]
Gm18	53582901	A	C	A	32	32,0	C	18	0,18	M	18	11,7	M	29	7,22	0	1	0.522879727084305	0.0390849012644162	0.611111111111111	0.241379310344828	0.369731800766284	0.5	-0.5	0.388888888888889	-0.388889	0.277777777777778	-0.333333	NON_SYNONYMOUS_CODING	aTt/aGt	Glyma.18G245400.Wm82.a4.v1	--	--	Cellular Component: integral component of membrane (GO:0016021);	--	--	--	--	--	Uncharacterized protein OS=Glycine max OX=3847 GN=100799163 PE=4 SV=1	--	--	uncharacterized protein LOC100799163 [Glycine max]
Gm18	53582934	C	G	C	32	32,0	G	18	0,18	S	22	10,12	S	32	6,26	0	1	0.37765930358827	0.00768247118083802	0.454545454545455	0.1875	0.267045454545455	0.5	-0.5	0.388888888888889	-0.388889	0.277777777777778	-0.333333	NON_SYNONYMOUS_CODING	gGt/gCt	Glyma.18G245400.Wm82.a4.v1	--	--	Cellular Component: integral component of membrane (GO:0016021);	--	--	--	--	--	Uncharacterized protein OS=Glycine max OX=3847 GN=100799163 PE=4 SV=1	--	--	uncharacterized protein LOC100799163 [Glycine max]
Gm18	53583134	G	C	G	36	36,0	C	19	0,19	S	24	12,12	S	27	8,19	0	1	0.288080540483408	0.00198412767984479	0.5	0.296296296296296	0.203703703703704	0.473684210526316	-0.473684	0.368421052631579	-0.368421	0.315789473684211	-0.315789	INTRON
Gm18	53583154	A	G	A	34	34,0	G	19	0,19	R	25	15,10	R	26	7,19	0	1	0.467778332169562	0.0223975495227706	0.6	0.269230769230769	0.330769230769231	0.473684210526316	-0.473684	0.368421052631579	-0.368421	0.315789473684211	-0.315789	INTRON
Gm18	53583218	T	C	T	29	29,0	C	22	0,22	Y	32	21,11	Y	26	4,22	0	1	0.710506333019175	0.181067192000379	0.65625	0.153846153846154	0.502403846153846	0.454545454545455	-0.454545	0.363636363636364	-0.363636	0.272727272727273	-0.272727	INTRON
Gm18	53583292	C	G	C	28	28,0	G	24	0,24	S	31	20,11	S	26	9,17	0	1	0.42286038279394	0.0135202584330424	0.645161290322581	0.346153846153846	0.299007444168734	0.416666666666667	-0.416667	0.333333333333333	-0.333333	0.291666666666667	-0.291667	INTRON
Gm18	53583301	T	C	T	29	29,0	C	23	0,23	Y	33	21,12	Y	25	9,16	0	1	0.390837202692201	0.00911967751698001	0.636363636363636	0.36	0.276363636363636	0.434782608695652	-0.434783	0.347826086956522	-0.347826	0.304347826086956	-0.304348	INTRON
Gm18	53583322	C	G	C	28	28,0	G	19	0,19	S	29	22,7	S	25	10,15	0	1	0.507166243057937	0.0335545714240517	0.758620689655172	0.4	0.358620689655172	0.473684210526316	-0.473684	0.368421052631579	-0.368421	0.315789473684211	-0.315789	INTRON
Gm18	53583333	C	T	C	28	28,0	T	16	0,16	Y	27	20,7	Y	25	12,13	0	1	0.368743091818763	0.00681741079681739	0.740740740740741	0.48	0.260740740740741	0.5	-0.5	0.375	-0.375	0.3125	-0.3125	INTRON
Gm18	53583618	A	C	A	18	18,0	N	.	.	A	11	11,0	M	17	10,7	0	0	--	--	--	--	--	--	--	--	--	--	--	INTRON
Gm18	53583626	A	T	A	19	19,0	N	.	.	A	11	11,0	W	16	10,6	0	0	--	--	--	--	--	--	--	--	--	--	--	INTRON
Gm18	53583866	C	T	C	29	29,0	T	4	0,4	C	17	17,0	Y	8	7,1	0	0	0.176776695296637	0.000172633491500622	1	0.875	0.125	1	-1	0.75	-0.75	0.5	-0.5	UPSTREAM
Gm18	53583886	T	G	T	28	28,0	G	3	0,3	T	18	18,0	K	7	6,1	0	0	0.202030508910442	0.00033657727431977	1	0.857142857142857	0.142857142857143	1	-1	0.666666666666667	-0.666667	0.666666666666667	-0.666667	UPSTREAM
Gm18	53584273	T	C	T	18	18,0	C	12	0,12	Y	21	19,2	Y	10	5,5	0	1	0.572419775246253	0.0614572529557415	0.904761904761905	0.5	0.404761904761905	0.583333333333333	-0.583333	0.416666666666667	-0.416667	0.333333333333333	-0.333333	UPSTREAM
Gm18	53584361	A	C	A	18	18,0	C	23	0,23	M	26	17,9	M	17	6,11	0	1	0.425543899990094	0.0139547431482246	0.653846153846154	0.352941176470588	0.300904977375566	0.5	-0.5	0.388888888888889	-0.388889	0.277777777777778	-0.333333	UPSTREAM
Gm18	53584406	A	G	A	14	14,0	G	29	0,29	R	30	15,15	R	28	8,20	0	1	0.303045763365663	0.00255588367686576	0.5	0.285714285714286	0.214285714285714	0.571428571428571	-0.5	0.428571428571429	-0.428571	0.357142857142857	-0.357143	UPSTREAM
Gm18	53584450	C	T	C	13	13,0	T	29	0,29	Y	26	11,15	Y	26	5,21	0	1	0.326356975932253	0.00370223942446167	0.423076923076923	0.192307692307692	0.230769230769231	0.538461538461539	-0.538462	0.384615384615385	-0.384615	0.384615384615385	-0.384615	UPSTREAM
Gm18	53584562	G	A	G	21	21,0	A	33	0,33	R	27	12,15	R	28	6,22	0	1	0.325493597689046	0.00365352642698579	0.444444444444444	0.214285714285714	0.23015873015873	0.476190476190476	-0.47619	0.333333333333333	-0.380952	0.285714285714286	-0.285714	UPSTREAM
Gm18	53584581	C	T	C	20	20,0	T	40	0,40	Y	28	14,14	Y	31	6,25	0	1	0.433388027178852	0.0152891924195484	0.5	0.193548387096774	0.306451612903226	0.45	-0.45	0.35	-0.35	0.3	-0.3	UPSTREAM
Gm18	53584611	T	G	T	20	20,0	G	39	0,39	K	29	15,14	K	38	8,30	0	1	0.433760602615341	0.0153550246500156	0.517241379310345	0.210526315789474	0.306715063520871	0.45	-0.45	0.35	-0.35	0.3	-0.3	UPSTREAM
Gm18	53584659	C	T	C	18	18,0	T	39	0,39	Y	23	12,11	Y	36	9,27	0	1	0.384297163688341	0.00838177301830315	0.521739130434783	0.25	0.271739130434783	0.5	-0.5	0.388888888888889	-0.388889	0.277777777777778	-0.333333	UPSTREAM
Gm18	53584689	A	C	A	15	15,0	C	33	0,33	M	21	10,11	M	33	7,26	0	1	0.373450334652635	0.00726380647030017	0.476190476190476	0.212121212121212	0.264069264069264	0.533333333333333	-0.533333	0.4	-0.4	0.333333333333333	-0.333333	UPSTREAM
Gm18	53584719	A	C	A	11	11,0	C	26	0,26	M	19	9,10	M	29	6,23	0	1	0.377294725351806	0.0076454608478391	0.473684210526316	0.206896551724138	0.266787658802178	0.636363636363636	-0.545455	0.454545454545455	-0.454545	0.363636363636364	-0.363636	UPSTREAM
Gm18	53584769	G	A	G	15	15,0	A	31	0,31	R	16	5,11	R	24	2,22	0	1	0.324090608043834	0.00357546250510116	0.3125	0.0833333333333333	0.229166666666667	0.533333333333333	-0.533333	0.4	-0.4	0.333333333333333	-0.333333	UPSTREAM
Gm18	53584810	T	C	T	16	16,0	C	21	0,21	Y	12	4,8	Y	17	1,16	0	1	0.388215487710261	0.00881788208561868	0.333333333333333	0.0588235294117647	0.274509803921569	0.5	-0.5	0.375	-0.375	0.3125	-0.3125	UPSTREAM
Gm18	53584829	C	G	C	18	18,0	G	25	0,25	S	14	5,9	S	15	1,14	0	1	0.410795368117899	0.0116984329584831	0.357142857142857	0.0666666666666667	0.29047619047619	0.5	-0.5	0.388888888888889	-0.388889	0.277777777777778	-0.333333	UPSTREAM
Gm18	53585010	C	T	Y	7	2,5	N	.	.	T	6	0,6	T	3	0,3	0	1	--	--	--	--	--	--	--	--	--	--	--	UPSTREAM
Gm18	53585094	G	T	K	5	2,3	N	.	.	G	4	4,0	G	2	2,0	0	1	--	--	--	--	--	--	--	--	--	--	--	UPSTREAM
Gm18	53585113	C	A	M	6	2,4	N	.	.	C	4	4,0	C	2	2,0	0	1	--	--	--	--	--	--	--	--	--	--	--	UPSTREAM
Gm18	53585128	G	A	R	5	4,1	N	.	.	R	5	4,1	N	.	.	0	0	--	--	--	--	--	--	--	--	--	--	--	UPSTREAM
Gm18	53585139	T	C	Y	5	4,1	N	.	.	Y	3	2,1	N	.	.	0	0	--	--	--	--	--	--	--	--	--	--	--	UPSTREAM
Gm18	53585567	A	G	A	14	14,0	G	16	0,16	R	19	13,6	R	19	7,12	0	1	0.446593756538872	0.0177649191910553	0.684210526315789	0.368421052631579	0.315789473684211	0.571428571428571	-0.5	0.428571428571429	-0.428571	0.357142857142857	-0.357143	UPSTREAM
Gm18	53585785	T	C	T	11	11,0	C	12	0,12	T	17	17,0	Y	18	6,12	0	0	0.942809041582063	0.744935539027803	1	0.333333333333333	0.666666666666667	0.636363636363636	-0.545455	0.454545454545455	-0.454545	0.363636363636364	-0.363636	UPSTREAM
Gm18	53585919	G	A	G	25	25,0	A	10	0,10	R	17	12,5	R	17	8,9	0	1	0.332756132323081	0.00407971982494026	0.705882352941177	0.470588235294118	0.235294117647059	0.6	-0.6	0.5	-0.5	0.4	-0.4	INTRAGENIC
Gm18	53585957	G	A	G	24	24,0	A	8	0,8	R	20	14,6	R	17	6,11	0	1	0.490815295176545	0.0284833089449396	0.7	0.352941176470588	0.347058823529412	0.625	-0.625	0.5	-0.5	0.375	-0.375	INTRAGENIC
Gm18	53586053	T	C	T	19	19,0	C	12	0,12	Y	18	16,2	Y	24	10,14	0	1	0.667823071120628	0.132833339818306	0.888888888888889	0.416666666666667	0.472222222222222	0.583333333333333	-0.583333	0.416666666666667	-0.416667	0.333333333333333	-0.333333	NON_SYNONYMOUS_CODING	tTt/tCt	Glyma.18G245500.Wm82.a4.v1	--	--	Cellular Component: integral component of membrane (GO:0016021);	--	--	--	--	--	Uncharacterized protein OS=Glycine max OX=3847 GN=GLYMA_18G245500 PE=4 SV=1	--	--	uncharacterized protein LOC100800221 [Glycine max]
Gm18	53586259	T	C	T	31	31,0	C	23	0,23	Y	22	16,6	Y	22	8,14	0	1	0.51425947722658	0.0359676049914636	0.727272727272727	0.363636363636364	0.363636363636364	0.434782608695652	-0.434783	0.347826086956522	-0.347826	0.304347826086956	-0.304348	INTRON
Gm18	53586606	C	G	C	28	28,0	G	18	0,18	S	23	17,6	S	27	8,19	0	1	0.626262044529148	0.096334191628926	0.739130434782609	0.296296296296296	0.442834138486312	0.5	-0.5	0.388888888888889	-0.388889	0.277777777777778	-0.333333	NON_SYNONYMOUS_CODING	Cat/Gat	Glyma.18G245500.Wm82.a4.v1	--	--	Cellular Component: integral component of membrane (GO:0016021);	--	--	--	--	--	Uncharacterized protein OS=Glycine max OX=3847 GN=GLYMA_18G245500 PE=4 SV=1	--	--	uncharacterized protein LOC100800221 [Glycine max]
Gm18	53586616	C	T	C	29	29,0	T	17	0,17	Y	22	17,5	Y	26	9,17	0	1	0.603265925208104	0.0798994844210891	0.772727272727273	0.346153846153846	0.426573426573427	0.470588235294118	-0.470588	0.352941176470588	-0.352941	0.294117647058824	-0.294118	NON_SYNONYMOUS_CODING	tCg/tTg	Glyma.18G245500.Wm82.a4.v1	--	--	Cellular Component: integral component of membrane (GO:0016021);	--	--	--	--	--	Uncharacterized protein OS=Glycine max OX=3847 GN=GLYMA_18G245500 PE=4 SV=1	--	--	uncharacterized protein LOC100800221 [Glycine max]
Gm18	53586622	C	A	C	27	27,0	A	18	0,18	M	20	15,5	M	28	9,19	0	1	0.606091526731326	0.0817882776597042	0.75	0.321428571428571	0.428571428571429	0.5	-0.5	0.388888888888889	-0.388889	0.277777777777778	-0.333333	NON_SYNONYMOUS_CODING	cCg/cAg	Glyma.18G245500.Wm82.a4.v1	--	--	Cellular Component: integral component of membrane (GO:0016021);	--	--	--	--	--	Uncharacterized protein OS=Glycine max OX=3847 GN=GLYMA_18G245500 PE=4 SV=1	--	--	uncharacterized protein LOC100800221 [Glycine max]
Gm18	53586803	C	T	C	33	33,0	T	20	0,20	Y	24	15,9	Y	21	6,15	0	1	0.4798224586623	0.0254333084828463	0.625	0.285714285714286	0.339285714285714	0.45	-0.45	0.35	-0.35	0.3	-0.3	SPLICE_SITE_REGION
Gm18	53586880	A	G	A	22	22,0	G	12	0,12	R	17	12,5	R	23	5,18	0	1	0.690830666018571	0.15734684472008	0.705882352941177	0.217391304347826	0.48849104859335	0.583333333333333	-0.583333	0.416666666666667	-0.416667	0.333333333333333	-0.333333	NON_SYNONYMOUS_CODING	Aag/Gag	Glyma.18G245500.Wm82.a4.v1	--	--	Cellular Component: integral component of membrane (GO:0016021);	--	--	--	--	--	Uncharacterized protein OS=Glycine max OX=3847 GN=GLYMA_18G245500 PE=4 SV=1	--	--	uncharacterized protein LOC100800221 [Glycine max]
Gm18	53586987	A	G	A	24	24,0	G	14	0,14	R	15	9,6	R	16	6,10	0	1	0.318198051533946	0.00326202721267847	0.6	0.375	0.225	0.571428571428571	-0.5	0.428571428571429	-0.428571	0.357142857142857	-0.357143	INTRON
Gm18	53587028	G	T	G	31	31,0	T	18	0,18	K	18	13,5	K	18	7,11	0	1	0.471404520791032	0.0232792355946188	0.722222222222222	0.388888888888889	0.333333333333333	0.5	-0.5	0.388888888888889	-0.388889	0.277777777777778	-0.333333	INTRON
Gm18	53587046	C	T	C	35	35,0	T	19	0,19	Y	19	14,5	Y	19	7,12	0	1	0.521026049295351	0.038396990334885	0.736842105263158	0.368421052631579	0.368421052631579	0.473684210526316	-0.473684	0.368421052631579	-0.368421	0.315789473684211	-0.315789	INTRON
Gm18	53587147	G	A	G	37	37,0	A	25	0,25	R	21	16,5	R	32	9,23	0	1	0.679748483104925	0.14512466677328	0.761904761904762	0.28125	0.480654761904762	0.44	-0.4	0.32	-0.32	0.28	-0.28	INTRON
Gm18	53587249	C	T	C	31	31,0	T	10	0,10	Y	17	15,2	Y	23	10,13	0	1	0.632960034310209	0.10159713135722	0.882352941176471	0.434782608695652	0.447570332480818	0.6	-0.6	0.5	-0.5	0.4	-0.4	INTRON
Gm18	53587306	C	T	C	31	31,0	T	6	0,6	Y	22	17,5	Y	14	7,7	0	1	0.385694607919935	0.0085352812626227	0.772727272727273	0.5	0.272727272727273	0.833333333333333	-0.666667	0.666666666666667	-0.5	0.5	-0.5	INTRON
Gm18	53587623	A	G	A	38	38,0	G	16	0,16	R	21	12,9	R	12	1,11	0	1	0.690270905444011	0.156710408410588	0.571428571428571	0.0833333333333333	0.488095238095238	0.5	-0.5	0.375	-0.375	0.3125	-0.3125	SYNONYMOUS_CODING	ttA/ttG	Glyma.18G245500.Wm82.a4.v1	--	--	Cellular Component: integral component of membrane (GO:0016021);	--	--	--	--	--	Uncharacterized protein OS=Glycine max OX=3847 GN=GLYMA_18G245500 PE=4 SV=1	--	--	uncharacterized protein LOC100800221 [Glycine max]
Gm18	53587732	C	T	C	36	36,0	T	16	0,16	Y	26	17,9	T	7	0,7	0	0	0.924678098474716	0.676009588798596	0.653846153846154	0	0.653846153846154	0.5	-0.5	0.375	-0.375	0.3125	-0.3125	NON_SYNONYMOUS_CODING	Ctt/Ttt	Glyma.18G245500.Wm82.a4.v1	--	--	Cellular Component: integral component of membrane (GO:0016021);	--	--	--	--	--	Uncharacterized protein OS=Glycine max OX=3847 GN=GLYMA_18G245500 PE=4 SV=1	--	--	uncharacterized protein LOC100800221 [Glycine max]
Gm18	53587824	C	G	C	36	36,0	G	22	0,22	S	26	21,5	S	15	3,12	0	1	0.859406703288266	0.46880656426625	0.807692307692308	0.2	0.607692307692308	0.454545454545455	-0.454545	0.363636363636364	-0.363636	0.272727272727273	-0.272727	SYNONYMOUS_CODING	ctC/ctG	Glyma.18G245500.Wm82.a4.v1	--	--	Cellular Component: integral component of membrane (GO:0016021);	--	--	--	--	--	Uncharacterized protein OS=Glycine max OX=3847 GN=GLYMA_18G245500 PE=4 SV=1	--	--	uncharacterized protein LOC100800221 [Glycine max]
Gm18	53587831	C	T	C	35	35,0	T	20	0,20	Y	29	24,5	Y	15	3,12	0	1	0.887540925351391	0.550734064378943	0.827586206896552	0.2	0.627586206896552	0.45	-0.45	0.35	-0.35	0.3	-0.3	NON_SYNONYMOUS_CODING	Cgg/Tgg	Glyma.18G245500.Wm82.a4.v1	--	--	Cellular Component: integral component of membrane (GO:0016021);	--	--	--	--	--	Uncharacterized protein OS=Glycine max OX=3847 GN=GLYMA_18G245500 PE=4 SV=1	--	--	uncharacterized protein LOC100800221 [Glycine max]
Gm18	53587921	G	C	G	30	30,0	C	20	0,20	S	28	23,5	S	24	6,18	0	1	0.808122035641769	0.344655128903445	0.821428571428571	0.25	0.571428571428571	0.45	-0.45	0.35	-0.35	0.3	-0.3	NON_SYNONYMOUS_CODING	Gtg/Ctg	Glyma.18G245500.Wm82.a4.v1	--	--	Cellular Component: integral component of membrane (GO:0016021);	--	--	--	--	--	Uncharacterized protein OS=Glycine max OX=3847 GN=GLYMA_18G245500 PE=4 SV=1	--	--	uncharacterized protein LOC100800221 [Glycine max]
Gm18	53588037	A	G	A	31	31,0	G	20	0,20	R	28	18,10	R	26	6,20	0	1	0.582780314164737	0.0672240024236713	0.642857142857143	0.230769230769231	0.412087912087912	0.45	-0.45	0.35	-0.35	0.3	-0.3	SYNONYMOUS_CODING	tcA/tcG	Glyma.18G245500.Wm82.a4.v1	--	--	Cellular Component: integral component of membrane (GO:0016021);	--	--	--	--	--	Uncharacterized protein OS=Glycine max OX=3847 GN=GLYMA_18G245500 PE=4 SV=1	--	--	uncharacterized protein LOC100800221 [Glycine max]
Gm18	53588104	C	T	C	32	32,0	T	14	0,14	Y	24	18,6	Y	22	3,19	0	1	0.867812867819854	0.492187327418562	0.75	0.136363636363636	0.613636363636364	0.571428571428571	-0.5	0.428571428571429	-0.428571	0.357142857142857	-0.357143	NON_SYNONYMOUS_CODING	Cgt/Tgt	Glyma.18G245500.Wm82.a4.v1	--	--	Cellular Component: integral component of membrane (GO:0016021);	--	--	--	--	--	Uncharacterized protein OS=Glycine max OX=3847 GN=GLYMA_18G245500 PE=4 SV=1	--	--	uncharacterized protein LOC100800221 [Glycine max]
Gm18	53588113	C	T	C	32	32,0	T	10	0,10	Y	23	18,5	Y	22	3,19	0	1	0.913928527462455	0.637618880224396	0.782608695652174	0.136363636363636	0.646245059288538	0.6	-0.6	0.5	-0.5	0.4	-0.4	NON_SYNONYMOUS_CODING	Ctt/Ttt	Glyma.18G245500.Wm82.a4.v1	--	--	Cellular Component: integral component of membrane (GO:0016021);	--	--	--	--	--	Uncharacterized protein OS=Glycine max OX=3847 GN=GLYMA_18G245500 PE=4 SV=1	--	--	uncharacterized protein LOC100800221 [Glycine max]
Gm18	53588132	T	C	T	31	31,0	C	9	0,9	Y	20	15,5	Y	21	3,18	0	1	0.858629662869379	0.466691014632662	0.75	0.142857142857143	0.607142857142857	0.555555555555556	-0.666667	0.444444444444444	-0.444444	0.444444444444444	-0.444444	DOWNSTREAM
Gm18	53588139	A	G	A	29	29,0	G	9	0,9	R	19	14,5	R	20	3,17	0	1	0.829920064234737	0.393714419971746	0.736842105263158	0.15	0.586842105263158	0.555555555555556	-0.666667	0.444444444444444	-0.444444	0.444444444444444	-0.444444	DOWNSTREAM
Gm18	53588463	T	C	T	23	23,0	C	4	0,4	Y	14	11,3	C	4	0,4	0	0	1.11116779900743	1.69394083145229	0.785714285714286	0	0.785714285714286	1	-1	0.75	-0.75	0.5	-0.5	DOWNSTREAM
Gm18	53588710	G	A	G	25	25,0	A	14	0,14	R	16	8,8	R	27	8,19	0	1	0.288080540483408	0.00198412767984479	0.5	0.296296296296296	0.203703703703704	0.571428571428571	-0.5	0.428571428571429	-0.428571	0.357142857142857	-0.357143	DOWNSTREAM
Gm18	53588771	A	G	A	28	28,0	G	15	0,15	R	17	8,9	R	27	10,17	0	1	0.141729463767238	5.7187448443842e-05	0.470588235294118	0.37037037037037	0.100217864923747	0.533333333333333	-0.533333	0.4	-0.4	0.333333333333333	-0.333333	DOWNSTREAM
Gm18	53588806	T	C	T	23	23,0	C	17	0,17	Y	17	7,10	Y	23	10,13	0	1	0.0325522303359536	3.65513775554282e-08	0.411764705882353	0.434782608695652	-0.0230179	0.470588235294118	-0.470588	0.352941176470588	-0.352941	0.294117647058824	-0.294118	DOWNSTREAM
Gm18	53588858	G	A	G	28	28,0	A	20	0,20	R	16	7,9	R	21	8,13	0	1	0.07997040977705	3.27074440365823e-06	0.4375	0.380952380952381	0.0565476190476191	0.45	-0.45	0.35	-0.35	0.3	-0.3	DOWNSTREAM
Gm18	53588890	G	A	G	27	27,0	A	21	0,21	R	14	6,8	R	21	7,14	0	1	0.134687005940295	4.43229332437557e-05	0.428571428571429	0.333333333333333	0.0952380952380952	0.476190476190476	-0.47619	0.333333333333333	-0.380952	0.285714285714286	-0.285714	DOWNSTREAM
Gm18	53588898	A	T	A	27	27,0	T	21	0,21	W	16	8,8	W	21	8,13	0	1	0.168358757425368	0.000135262857799548	0.5	0.380952380952381	0.119047619047619	0.476190476190476	-0.47619	0.333333333333333	-0.380952	0.285714285714286	-0.285714	DOWNSTREAM
Gm18	53588929	C	A	C	28	28,0	A	21	0,21	M	20	12,8	M	25	8,17	0	1	0.395979797464467	0.00973565433561277	0.6	0.32	0.28	0.476190476190476	-0.47619	0.333333333333333	-0.380952	0.285714285714286	-0.285714	DOWNSTREAM
Gm18	53588944	T	A	T	28	28,0	A	22	0,22	W	22	11,11	W	24	8,16	0	1	0.235702260395516	0.000727476112331839	0.5	0.333333333333333	0.166666666666667	0.454545454545455	-0.454545	0.363636363636364	-0.363636	0.272727272727273	-0.272727	DOWNSTREAM
Gm18	53588964	A	G	A	26	26,0	G	23	0,23	R	18	11,7	R	23	8,15	0	1	0.372341251929148	0.00715658400176537	0.611111111111111	0.347826086956522	0.263285024154589	0.434782608695652	-0.434783	0.347826086956522	-0.347826	0.304347826086956	-0.304348	DOWNSTREAM
Gm18	53589065	T	C	T	21	21,0	C	25	0,25	Y	18	10,8	Y	17	5,12	0	1	0.369729035914535	0.00690904134691571	0.555555555555556	0.294117647058824	0.261437908496732	0.476190476190476	-0.47619	0.333333333333333	-0.380952	0.285714285714286	-0.285714	DOWNSTREAM
Gm18	53589119	A	G	A	23	23,0	G	20	0,20	R	16	9,7	R	17	3,14	0	1	0.545928029592555	0.0484927668491097	0.5625	0.176470588235294	0.386029411764706	0.45	-0.45	0.35	-0.35	0.3	-0.3	DOWNSTREAM
Gm18	53589383	G	C	G	25	25,0	C	28	0,28	S	25	16,9	S	23	9,14	0	1	0.35170876420757	0.00538165623782832	0.64	0.391304347826087	0.248695652173913	0.44	-0.4	0.32	-0.32	0.28	-0.28	DOWNSTREAM
Gm18	53591036	G	A	R	25	21,4	N	.	.	R	20	18,2	R	11	8,3	0	1	--	--	--	--	--	--	--	--	--	--	--	DOWNSTREAM
Gm18	53591106	A	T	A	21	21,0	N	.	.	A	15	15,0	W	7	5,2	0	0	--	--	--	--	--	--	--	--	--	--	--	DOWNSTREAM
Gm18	53591114	C	T	C	22	22,0	N	.	.	C	13	13,0	Y	8	6,2	0	0	--	--	--	--	--	--	--	--	--	--	--	DOWNSTREAM
Gm18	53592160	G	A	G	24	24,0	A	27	0,27	R	24	13,11	R	23	7,16	0	1	0.335619522954484	0.00425829827709179	0.541666666666667	0.304347826086957	0.23731884057971	0.416666666666667	-0.416667	0.333333333333333	-0.333333	0.291666666666667	-0.291667	DOWNSTREAM
Gm18	53592171	T	C	T	22	22,0	C	27	0,27	Y	26	14,12	Y	23	7,16	0	1	0.331086787177648	0.0039784073411771	0.538461538461538	0.304347826086957	0.234113712374582	0.454545454545455	-0.454545	0.363636363636364	-0.363636	0.272727272727273	-0.272727	DOWNSTREAM
Gm18	53592192	G	T	G	19	19,0	T	28	0,28	K	23	13,10	K	21	6,15	0	1	0.395277082650865	0.00964957482033476	0.565217391304348	0.285714285714286	0.279503105590062	0.473684210526316	-0.473684	0.368421052631579	-0.368421	0.315789473684211	-0.315789	DOWNSTREAM
Gm18	53592270	C	A	C	21	21,0	A	24	0,24	M	33	18,15	M	21	5,16	0	1	0.434671700989133	0.0155169668848683	0.545454545454545	0.238095238095238	0.307359307359307	0.476190476190476	-0.47619	0.333333333333333	-0.380952	0.285714285714286	-0.285714	DOWNSTREAM
Gm18	53592325	A	G	A	23	23,0	G	22	0,22	R	27	15,12	G	17	1,16	0	0	0.702485168237616	0.171074703700566	0.555555555555556	0.0588235294117647	0.496732026143791	0.454545454545455	-0.454545	0.363636363636364	-0.363636	0.272727272727273	-0.272727	DOWNSTREAM
Gm18	53592416	A	T	A	27	27,0	T	24	0,24	W	23	14,9	W	24	2,22	0	1	0.742974516464126	0.226396438205887	0.608695652173913	0.0833333333333333	0.52536231884058	0.416666666666667	-0.416667	0.333333333333333	-0.333333	0.291666666666667	-0.291667	DOWNSTREAM
Gm18	53592432	A	G	A	27	27,0	G	29	0,29	R	23	14,9	R	24	4,20	0	1	0.625123386266368	0.0954616050669351	0.608695652173913	0.166666666666667	0.442028985507246	0.407407407407407	-0.407407	0.333333333333333	-0.333333	0.259259259259259	-0.259259	DOWNSTREAM
Gm18	53592480	A	G	A	33	33,0	G	26	0,26	R	27	16,11	R	27	5,22	0	1	0.576161080966817	0.0634920857550333	0.592592592592593	0.185185185185185	0.407407407407407	0.423076923076923	-0.423077	0.307692307692308	-0.307692	0.269230769230769	-0.269231	DOWNSTREAM
Gm18	53592604	G	A	G	25	25,0	A	25	0,25	R	23	16,7	R	22	3,19	0	1	0.790953435082186	0.309566945910478	0.695652173913043	0.136363636363636	0.559288537549407	0.44	-0.4	0.32	-0.32	0.28	-0.28	DOWNSTREAM
Gm18	53592629	T	C	T	25	25,0	C	23	0,23	Y	23	18,5	Y	18	1,17	0	1	1.02820841129058	1.14922684320606	0.782608695652174	0.0555555555555556	0.727053140096618	0.434782608695652	-0.434783	0.347826086956522	-0.347826	0.304347826086956	-0.304348	DOWNSTREAM
Gm18	53592916	A	T	A	30	30,0	T	29	0,29	W	26	24,2	W	16	3,13	0	1	1.04026286078406	1.21819122952174	0.923076923076923	0.1875	0.735576923076923	0.413793103448276	-0.413793	0.310344827586207	-0.310345	0.275862068965517	-0.275862	DOWNSTREAM
Gm18	53592969	A	G	A	20	20,0	G	29	0,29	R	26	19,7	R	14	3,11	0	1	0.730417993753137	0.207901353741947	0.730769230769231	0.214285714285714	0.516483516483516	0.45	-0.45	0.35	-0.35	0.3	-0.3	DOWNSTREAM
Gm18	53593023	G	A	G	19	19,0	A	19	0,19	R	20	12,8	R	12	2,10	0	1	0.612825877028341	0.0864341722163282	0.6	0.166666666666667	0.433333333333333	0.473684210526316	-0.473684	0.368421052631579	-0.368421	0.315789473684211	-0.315789	UPSTREAM
Gm18	53593153	G	T	G	15	15,0	T	17	0,17	K	17	8,9	K	15	4,11	0	1	0.288388648013337	0.00199476070842672	0.470588235294118	0.266666666666667	0.203921568627451	0.533333333333333	-0.533333	0.4	-0.4	0.333333333333333	-0.333333	UPSTREAM
Gm18	53593166	T	C	T	15	15,0	C	17	0,17	Y	16	7,9	Y	15	4,11	0	1	0.241594816905404	0.000823072448173985	0.4375	0.266666666666667	0.170833333333333	0.533333333333333	-0.533333	0.4	-0.4	0.333333333333333	-0.333333	UPSTREAM
Gm18	53593196	G	A	G	18	18,0	A	15	0,15	R	17	8,9	R	18	4,14	0	1	0.351242584118808	0.0053460844906427	0.470588235294118	0.222222222222222	0.248366013071895	0.533333333333333	-0.533333	0.4	-0.4	0.333333333333333	-0.333333	UPSTREAM
Gm18	53593219	C	T	C	17	17,0	T	14	0,14	Y	13	7,6	Y	13	1,12	0	1	0.652713951864505	0.118471661582774	0.538461538461538	0.0769230769230769	0.461538461538462	0.571428571428571	-0.5	0.428571428571429	-0.428571	0.357142857142857	-0.357143	UPSTREAM
Gm18	53593226	T	C	T	18	18,0	C	16	0,16	Y	14	7,7	Y	14	1,13	0	1	0.606091526731326	0.0817882776597042	0.5	0.0714285714285714	0.428571428571429	0.5	-0.5	0.375	-0.375	0.3125	-0.3125	UPSTREAM
Gm18	53593375	C	T	C	21	21,0	T	22	0,22	Y	24	14,10	Y	28	3,25	0	1	0.673435029701474	0.138509166386737	0.583333333333333	0.107142857142857	0.476190476190476	0.476190476190476	-0.47619	0.333333333333333	-0.380952	0.285714285714286	-0.285714	UPSTREAM
Gm18	53593385	T	C	T	19	19,0	C	22	0,22	Y	27	16,11	Y	30	4,26	0	1	0.649490673089866	0.11557518417365	0.592592592592593	0.133333333333333	0.459259259259259	0.473684210526316	-0.473684	0.368421052631579	-0.368421	0.315789473684211	-0.315789	UPSTREAM
Gm18	53593404	T	C	T	21	21,0	C	20	0,20	Y	29	16,13	Y	30	5,25	0	1	0.544553498155157	0.0478853604935525	0.551724137931034	0.166666666666667	0.385057471264368	0.45	-0.45	0.35	-0.35	0.3	-0.3	UPSTREAM
Gm18	53593422	A	G	A	22	22,0	G	20	0,20	R	33	16,17	R	27	4,23	0	1	0.476166182617204	0.0244789475947374	0.484848484848485	0.148148148148148	0.336700336700337	0.45	-0.45	0.35	-0.35	0.3	-0.3	UPSTREAM
Gm18	53593474	G	C	G	26	26,0	C	24	0,24	S	33	16,17	S	30	5,25	0	1	0.449977042573258	0.0184481059903421	0.484848484848485	0.166666666666667	0.318181818181818	0.416666666666667	-0.416667	0.333333333333333	-0.333333	0.291666666666667	-0.291667	UPSTREAM
Gm18	53593481	A	C	A	27	27,0	C	25	0,25	M	32	16,16	M	32	6,26	0	1	0.441941738241592	0.0168587394043576	0.5	0.1875	0.3125	0.44	-0.4	0.32	-0.32	0.28	-0.28	UPSTREAM
Gm18	53593505	C	T	C	25	25,0	T	25	0,25	Y	33	15,18	Y	34	5,29	0	1	0.434851763831299	0.0155491330572482	0.454545454545455	0.147058823529412	0.307486631016043	0.44	-0.4	0.32	-0.32	0.28	-0.28	UPSTREAM
Gm18	53593514	G	A	G	30	30,0	A	27	0,27	R	32	15,17	R	35	5,30	0	1	0.460882098451946	0.0207945342731978	0.46875	0.142857142857143	0.325892857142857	0.407407407407407	-0.407407	0.333333333333333	-0.333333	0.259259259259259	-0.259259	UPSTREAM
Gm18	53593525	C	T	C	30	30,0	T	23	0,23	Y	32	14,18	Y	36	6,30	0	1	0.383016173142713	0.00824300501025469	0.4375	0.166666666666667	0.270833333333333	0.434782608695652	-0.434783	0.347826086956522	-0.347826	0.304347826086956	-0.304348	UPSTREAM
Gm18	53593532	G	A	G	30	30,0	A	23	0,23	R	30	13,17	R	35	6,29	0	1	0.370389266335811	0.00697094992367199	0.433333333333333	0.171428571428571	0.261904761904762	0.434782608695652	-0.434783	0.347826086956522	-0.347826	0.304347826086956	-0.304348	UPSTREAM
Gm18	53593682	G	T	G	28	28,0	N	.	.	K	33	14,19	K	27	4,23	0	1	--	--	--	--	--	--	--	--	--	--	--	UPSTREAM
Gm18	53593689	C	T	C	30	30,0	N	.	.	Y	34	14,20	Y	25	4,21	0	1	--	--	--	--	--	--	--	--	--	--	--	UPSTREAM
Gm18	53593731	C	T	C	36	36,0	T	23	0,23	Y	39	20,19	Y	31	4,27	0	1	0.542758554955431	0.0471013535517866	0.512820512820513	0.129032258064516	0.383788254755997	0.434782608695652	-0.434783	0.347826086956522	-0.347826	0.304347826086956	-0.304348	UPSTREAM
Gm18	53593738	G	A	G	37	37,0	A	21	0,21	R	38	22,16	R	29	4,25	0	1	0.623691280683597	0.0943731308037598	0.578947368421053	0.137931034482759	0.441016333938294	0.476190476190476	-0.47619	0.333333333333333	-0.380952	0.285714285714286	-0.285714	UPSTREAM
Gm18	53593809	C	T	C	34	34,0	T	20	0,20	Y	36	20,16	Y	29	4,25	0	1	0.590610261680718	0.0718629336171067	0.555555555555556	0.137931034482759	0.417624521072797	0.45	-0.45	0.35	-0.35	0.3	-0.3	UPSTREAM
Gm18	53593826	G	A	G	33	33,0	A	20	0,20	R	32	20,12	R	31	4,27	0	1	0.701404307144721	0.169762648540384	0.625	0.129032258064516	0.495967741935484	0.45	-0.45	0.35	-0.35	0.3	-0.3	UPSTREAM
Gm18	53593840	G	A	G	33	33,0	A	21	0,21	R	35	22,13	R	30	4,26	0	1	0.700372430889533	0.168517579293428	0.628571428571429	0.133333333333333	0.495238095238095	0.476190476190476	-0.47619	0.333333333333333	-0.380952	0.285714285714286	-0.285714	UPSTREAM
Gm18	53593849	T	C	T	29	29,0	C	21	0,21	Y	36	23,13	Y	29	4,25	0	1	0.708461391878476	0.178476458700906	0.638888888888889	0.137931034482759	0.50095785440613	0.476190476190476	-0.47619	0.333333333333333	-0.380952	0.285714285714286	-0.285714	UPSTREAM
Gm18	53593869	G	A	G	26	26,0	A	20	0,20	R	32	21,11	R	23	4,19	0	1	0.682127465546805	0.147682039971117	0.65625	0.173913043478261	0.482336956521739	0.45	-0.45	0.35	-0.35	0.3	-0.3	UPSTREAM
Gm18	53593875	G	A	G	25	25,0	A	20	0,20	R	30	20,10	R	23	4,19	0	1	0.696858856821525	0.164332749146122	0.666666666666667	0.173913043478261	0.492753623188406	0.45	-0.45	0.35	-0.35	0.3	-0.3	UPSTREAM
Gm18	53593955	C	T	C	29	29,0	T	17	0,17	Y	24	14,10	Y	20	5,15	0	1	0.471404520791032	0.0232792355946188	0.583333333333333	0.25	0.333333333333333	0.470588235294118	-0.470588	0.352941176470588	-0.352941	0.294117647058824	-0.294118	UPSTREAM
Gm18	53593973	C	A	C	29	29,0	A	19	0,19	M	26	16,10	M	18	5,13	0	1	0.477448168493481	0.0248102510344296	0.615384615384615	0.277777777777778	0.337606837606838	0.473684210526316	-0.473684	0.368421052631579	-0.368421	0.315789473684211	-0.315789	UPSTREAM
Gm18	53593982	T	C	T	28	28,0	C	19	0,19	Y	22	14,8	Y	18	5,13	0	1	0.507116984487322	0.0335382796339997	0.636363636363636	0.277777777777778	0.358585858585859	0.473684210526316	-0.473684	0.368421052631579	-0.368421	0.315789473684211	-0.315789	UPSTREAM
Gm18	53594005	A	G	A	28	28,0	G	19	0,19	R	20	12,8	R	24	6,18	0	1	0.494974746830583	0.0297108591785058	0.6	0.25	0.35	0.473684210526316	-0.473684	0.368421052631579	-0.368421	0.315789473684211	-0.315789	UPSTREAM
Gm18	53594013	T	C	T	31	31,0	C	18	0,18	Y	19	12,7	Y	27	7,20	0	1	0.526539552462497	0.0404720310732668	0.631578947368421	0.259259259259259	0.372319688109162	0.5	-0.5	0.388888888888889	-0.388889	0.277777777777778	-0.333333	UPSTREAM
Gm18	53594022	A	C	A	31	31,0	C	17	0,17	M	20	13,7	M	29	7,22	0	1	0.577876921176592	0.0644431486183204	0.65	0.241379310344828	0.408620689655172	0.470588235294118	-0.470588	0.352941176470588	-0.352941	0.294117647058824	-0.294118	UPSTREAM
Gm18	53594242	C	A	C	23	23,0	A	30	0,30	M	27	19,8	M	22	5,17	0	1	0.673775148403343	0.138859290491066	0.703703703703704	0.227272727272727	0.476430976430976	0.434782608695652	-0.434783	0.347826086956522	-0.347826	0.304347826086956	-0.304348	UPSTREAM
Gm18	53594257	A	C	A	21	21,0	C	33	0,33	M	30	20,10	M	23	5,18	0	1	0.635371310631391	0.103547115342193	0.666666666666667	0.217391304347826	0.449275362318841	0.476190476190476	-0.47619	0.333333333333333	-0.380952	0.285714285714286	-0.285714	UPSTREAM
Gm18	53594273	G	A	G	20	20,0	A	35	0,35	R	26	18,8	R	23	6,17	0	1	0.610145650655951	0.0845605110546977	0.692307692307692	0.260869565217391	0.431438127090301	0.45	-0.45	0.35	-0.35	0.3	-0.3	UPSTREAM
Gm18	53594291	G	A	G	16	16,0	A	33	0,33	R	27	19,8	R	22	6,16	0	1	0.609492713750021	0.0841090234879162	0.703703703703704	0.272727272727273	0.430976430976431	0.5	-0.5	0.375	-0.375	0.3125	-0.3125	UPSTREAM
Gm18	53594320	A	C	A	19	19,0	C	34	0,34	M	25	20,5	M	31	5,26	0	1	0.903271888225396	0.601301754844415	0.8	0.161290322580645	0.638709677419355	0.473684210526316	-0.473684	0.368421052631579	-0.368421	0.315789473684211	-0.315789	UPSTREAM
Gm18	53594378	C	A	C	18	18,0	A	31	0,31	M	30	21,9	M	24	4,20	0	1	0.754247233265651	0.244100477428631	0.7	0.166666666666667	0.533333333333333	0.5	-0.5	0.388888888888889	-0.388889	0.277777777777778	-0.333333	UPSTREAM
Gm18	53594550	G	A	G	25	25,0	A	24	0,24	R	24	18,6	R	26	7,19	0	1	0.679910366525526	0.145297557707644	0.75	0.269230769230769	0.480769230769231	0.416666666666667	-0.416667	0.333333333333333	-0.333333	0.291666666666667	-0.291667	UPSTREAM
Gm18	53594579	T	C	T	24	24,0	C	29	1,28	Y	24	18,6	Y	29	7,22	0	1	0.719298277413902	0.192550699750665	0.75	0.241379310344828	0.508620689655172	0.416666666666667	-0.416667	0.333333333333333	-0.333333	0.291666666666667	-0.291667	UPSTREAM
Gm18	53594636	A	G	A	20	20,0	G	21	1,20	R	17	11,6	R	19	6,13	0	1	0.468485607349601	0.0225673864493836	0.647058823529412	0.315789473684211	0.331269349845201	0.45	-0.45	0.35	-0.35	0.3	-0.3	UPSTREAM
Gm18	53594855	T	C	T	33	33,0	C	8	0,8	Y	20	17,3	Y	18	8,10	0	1	0.573542166962422	0.0620621425128071	0.85	0.444444444444444	0.405555555555556	0.625	-0.625	0.5	-0.5	0.375	-0.375	UPSTREAM
Gm18	53594964	A	T	A	33	33,0	T	27	0,27	W	25	19,6	W	21	4,17	0	1	0.805428295522963	0.338949044331937	0.76	0.19047619047619	0.56952380952381	0.407407407407407	-0.407407	0.333333333333333	-0.333333	0.259259259259259	-0.259259	UPSTREAM
Gm18	53594984	T	A	T	37	37,0	A	36	0,36	W	29	20,9	W	19	4,15	0	1	0.677590527162427	0.142835654533735	0.689655172413793	0.210526315789474	0.479128856624319	0.361111111111111	-0.361111	0.277777777777778	-0.277778	0.25	-0.25	UPSTREAM
Gm18	53594995	C	T	C	36	36,0	T	37	0,37	Y	30	20,10	Y	19	4,15	0	1	0.645079870556149	0.111703672224838	0.666666666666667	0.210526315789474	0.456140350877193	0.361111111111111	-0.361111	0.277777777777778	-0.277778	0.25	-0.25	UPSTREAM
Gm18	53595034	A	C	A	40	40,0	C	43	0,43	M	39	21,18	M	23	6,17	0	1	0.392574333367782	0.00932415553716082	0.538461538461538	0.260869565217391	0.277591973244147	0.375	-0.35	0.275	-0.275	0.25	-0.225	UPSTREAM
Gm18	53595061	A	G	A	35	35,0	G	42	0,42	R	38	20,18	R	21	5,16	0	1	0.40760541271405	0.0112512224812738	0.526315789473684	0.238095238095238	0.288220551378446	0.371428571428571	-0.371429	0.285714285714286	-0.285714	0.257142857142857	-0.257143	UPSTREAM
Gm18	53595212	G	T	G	18	18,0	T	33	0,33	K	20	14,6	K	16	3,13	0	1	0.724784450716211	0.200006604906279	0.7	0.1875	0.5125	0.5	-0.5	0.388888888888889	-0.388889	0.277777777777778	-0.333333	UPSTREAM
Gm18	53595220	G	T	G	18	18,0	T	37	0,37	K	21	14,7	K	16	3,13	0	1	0.677643998637108	0.142892022194649	0.666666666666667	0.1875	0.479166666666667	0.5	-0.5	0.388888888888889	-0.388889	0.277777777777778	-0.333333	UPSTREAM
Gm18	53595323	C	T	C	26	26,0	T	43	0,43	Y	34	18,16	Y	19	2,17	0	1	0.599836712213975	0.077654247090851	0.529411764705882	0.105263157894737	0.424148606811146	0.423076923076923	-0.423077	0.307692307692308	-0.307692	0.269230769230769	-0.269231	UPSTREAM
Gm18	53595378	G	T	G	27	27,0	T	48	0,48	K	32	19,13	K	19	3,16	0	1	0.616392424389589	0.0889787832161075	0.59375	0.157894736842105	0.435855263157895	0.407407407407407	-0.407407	0.333333333333333	-0.333333	0.259259259259259	-0.259259	UPSTREAM
Gm18	53595483	G	A	G	28	28,0	A	38	0,38	R	37	23,14	R	30	7,23	0	1	0.549122563407932	0.0499282617101358	0.621621621621622	0.233333333333333	0.388288288288288	0.392857142857143	-0.428571	0.321428571428571	-0.321429	0.25	-0.25	UPSTREAM
Gm18	53595620	A	G	A	37	37,0	G	37	0,37	R	31	21,10	R	27	6,21	0	1	0.643745958499581	0.110553520660619	0.67741935483871	0.222222222222222	0.455197132616487	0.378378378378378	-0.378378	0.297297297297297	-0.297297	0.243243243243243	-0.243243	UPSTREAM
Gm18	53595653	T	C	T	41	41,0	C	35	0,35	Y	40	29,11	Y	25	8,17	0	1	0.572756492761104	0.0616382223620644	0.725	0.32	0.405	0.371428571428571	-0.371429	0.285714285714286	-0.285714	0.257142857142857	-0.257143	UPSTREAM
Gm18	53595877	T	C	T	42	42,0	C	30	0,30	Y	43	28,15	Y	35	15,20	0	1	0.314791723186038	0.00309112469482279	0.651162790697674	0.428571428571429	0.222591362126246	0.4	-0.4	0.3	-0.3	0.266666666666667	-0.266667	UPSTREAM
Gm18	53595904	G	A	G	37	37,0	A	27	0,27	R	43	29,14	R	27	12,15	0	1	0.325232576359704	0.00363890063942136	0.674418604651163	0.444444444444444	0.229974160206718	0.407407407407407	-0.407407	0.333333333333333	-0.333333	0.259259259259259	-0.259259	UPSTREAM
Gm18	53595925	C	T	C	34	34,0	T	25	0,25	Y	41	29,12	Y	25	10,15	0	1	0.434611972826854	0.0155063088957901	0.707317073170732	0.4	0.307317073170732	0.44	-0.4	0.32	-0.32	0.28	-0.28	UPSTREAM
Gm18	53596019	A	G	A	41	41,0	G	37	1,36	R	47	30,17	R	31	9,22	0	1	0.492111376886177	0.02886137561629	0.638297872340426	0.290322580645161	0.347975291695264	0.378378378378378	-0.378378	0.297297297297297	-0.297297	0.243243243243243	-0.243243	UPSTREAM
Gm18	53596119	A	G	A	29	29,0	G	36	2,34	R	27	13,14	R	30	14,16	0	1	0.020951312035157	4.03697560481797e-09	0.481481481481481	0.466666666666667	0.0148148148148148	0.413793103448276	-0.413793	0.310344827586207	-0.310345	0.275862068965517	-0.275862	UPSTREAM
Gm18	53596127	G	T	G	29	29,0	T	30	1,29	K	27	14,13	K	32	14,18	0	1	0.114577487692265	1.97467885999288e-05	0.518518518518518	0.4375	0.0810185185185185	0.413793103448276	-0.413793	0.310344827586207	-0.310345	0.275862068965517	-0.275862	UPSTREAM
Gm18	53596351	G	A	G	31	31,0	A	14	0,14	R	19	11,8	R	19	6,13	0	1	0.372161463782394	0.00713932259156993	0.578947368421053	0.315789473684211	0.263157894736842	0.571428571428571	-0.5	0.428571428571429	-0.428571	0.357142857142857	-0.357143	UPSTREAM
Gm18	53596527	G	A	G	20	20,0	A	21	0,21	R	13	6,7	R	14	3,11	0	1	0.349668188498842	0.00522733842846468	0.461538461538462	0.214285714285714	0.247252747252747	0.45	-0.45	0.35	-0.35	0.3	-0.3	UPSTREAM
Gm18	53597336	T	A	T	23	23,0	A	45	0,45	W	30	14,16	W	34	6,28	0	1	0.410399229865133	0.0116421364655434	0.466666666666667	0.176470588235294	0.290196078431373	0.434782608695652	-0.434783	0.347826086956522	-0.347826	0.304347826086956	-0.304348	UPSTREAM
Gm18	53597356	A	G	A	16	16,0	G	45	0,45	R	24	11,13	R	30	5,25	0	1	0.412478955692153	0.0119401279491809	0.458333333333333	0.166666666666667	0.291666666666667	0.5	-0.5	0.375	-0.375	0.3125	-0.3125	UPSTREAM
Gm18	53597698	A	T	A	13	13,0	T	13	0,13	W	24	16,8	W	28	5,23	0	1	0.690270905444011	0.156710408410588	0.666666666666667	0.178571428571429	0.488095238095238	0.538461538461539	-0.538462	0.384615384615385	-0.384615	0.384615384615385	-0.384615	UPSTREAM
Gm18	53598000	T	C	T	16	16,0	C	18	0,18	Y	25	11,14	Y	28	12,16	0	1	0.0161624407128353	1.10289641249101e-09	0.44	0.428571428571429	0.0114285714285715	0.5	-0.5	0.375	-0.375	0.3125	-0.3125	SYNONYMOUS_CODING	ccT/ccC	Glyma.18G245600.Wm82.a4.v1	--	--	Molecular Function: mRNA binding (GO:0003729);; Cellular Component: nucleus (GO:0005634);; Cellular Component: cytoplasm (GO:0005737);; Biological Process: regulation of gene expression (GO:0010468);	K21444|2.0e-192|gmx:100799689|K21444 poly(rC)-binding protein 3/4 | (RefSeq) poly(rC)-binding protein 4 isoform X1	[AR]	--	KH domain	--	Uncharacterized protein OS=Glycine max OX=3847 GN=100799689 PE=4 SV=1	A	RNA processing and modification	poly(rC)-binding protein 4 isoform X1 [Glycine max]
Gm18	53598144	G	C	G	25	25,0	C	17	0,17	S	26	15,11	S	27	8,19	0	1	0.396866199127492	0.00984510969214204	0.576923076923077	0.296296296296296	0.280626780626781	0.470588235294118	-0.470588	0.352941176470588	-0.352941	0.294117647058824	-0.294118	SYNONYMOUS_CODING	acG/acC	Glyma.18G245600.Wm82.a4.v1	--	--	Molecular Function: mRNA binding (GO:0003729);; Cellular Component: nucleus (GO:0005634);; Cellular Component: cytoplasm (GO:0005737);; Biological Process: regulation of gene expression (GO:0010468);	K21444|2.0e-192|gmx:100799689|K21444 poly(rC)-binding protein 3/4 | (RefSeq) poly(rC)-binding protein 4 isoform X1	[AR]	--	KH domain	--	Uncharacterized protein OS=Glycine max OX=3847 GN=100799689 PE=4 SV=1	A	RNA processing and modification	poly(rC)-binding protein 4 isoform X1 [Glycine max]
Gm18	53598427	G	A	G	5	5,0	A	6	0,6	R	11	8,3	R	14	5,9	0	1	0.523442682177055	0.0392957573464531	0.727272727272727	0.357142857142857	0.37012987012987	0.8	-0.8	0.6	-0.6	0.6	-0.6	INTRON
Gm18	53598457	A	G	A	7	7,0	G	6	0,6	R	11	7,4	R	15	4,11	0	1	0.52283046851369	0.0390664945108272	0.636363636363636	0.266666666666667	0.36969696969697	0.833333333333333	-0.666667	0.666666666666667	-0.5	0.5	-0.5	INTRON
Gm18	53598711	A	G	A	19	19,0	G	22	0,22	R	19	16,3	R	27	10,17	0	1	0.667133883224735	0.132149338493285	0.842105263157895	0.37037037037037	0.471734892787524	0.473684210526316	-0.473684	0.368421052631579	-0.368421	0.315789473684211	-0.315789	INTRON
Gm18	53599080	T	C	T	31	31,0	C	20	0,20	Y	21	13,8	Y	28	10,18	0	1	0.370389266335811	0.00697094992367199	0.619047619047619	0.357142857142857	0.261904761904762	0.45	-0.45	0.35	-0.35	0.3	-0.3	INTRON
Gm18	53599182	C	G	C	27	27,0	G	16	0,16	S	22	15,7	S	28	11,17	0	1	0.408652620296122	0.0113964985578616	0.681818181818182	0.392857142857143	0.288961038961039	0.5	-0.5	0.375	-0.375	0.3125	-0.3125	INTRON
Gm18	53599272	A	C	A	23	23,0	C	18	0,18	M	23	14,9	M	22	10,12	0	1	0.218001300128659	0.000492374347644768	0.608695652173913	0.454545454545455	0.154150197628459	0.5	-0.5	0.388888888888889	-0.388889	0.277777777777778	-0.333333	INTRON
Gm18	53599548	T	C	T	20	20,0	C	19	0,19	Y	21	14,7	Y	23	7,16	0	1	0.512396218251121	0.0353207225133433	0.666666666666667	0.304347826086957	0.36231884057971	0.473684210526316	-0.473684	0.368421052631579	-0.368421	0.315789473684211	-0.315789	INTRON
Gm18	53599867	A	T	A	25	25,0	T	20	0,20	W	10	5,5	W	30	5,25	0	1	0.471404520791032	0.0232792355946189	0.5	0.166666666666667	0.333333333333333	0.45	-0.45	0.35	-0.35	0.3	-0.3	INTRON
Gm18	53599997	T	C	T	31	31,0	C	17	0,17	Y	22	16,6	Y	32	6,26	0	1	0.763353911508205	0.259196824486594	0.727272727272727	0.1875	0.539772727272727	0.470588235294118	-0.470588	0.352941176470588	-0.352941	0.294117647058824	-0.294118	INTRON
Gm18	53600451	T	G	T	31	31,0	G	34	0,34	K	42	21,21	K	33	4,29	0	1	0.535686955444354	0.044111858414357	0.5	0.121212121212121	0.378787878787879	0.387096774193548	-0.387097	0.290322580645161	-0.290323	0.258064516129032	-0.258065	INTRON
Gm18	53600522	G	A	G	30	30,0	A	30	0,30	R	44	24,20	R	29	3,26	0	1	0.625091261111619	0.0954370786796572	0.545454545454545	0.103448275862069	0.442006269592476	0.4	-0.4	0.3	-0.3	0.266666666666667	-0.266667	INTRON
Gm18	53600653	A	G	A	21	21,0	G	29	0,29	R	30	19,11	R	28	3,25	0	1	0.744145707820129	0.228186478216962	0.633333333333333	0.107142857142857	0.526190476190476	0.476190476190476	-0.47619	0.333333333333333	-0.380952	0.285714285714286	-0.285714	INTRON
Gm18	53600746	T	G	T	37	37,0	G	23	0,23	K	24	18,6	K	30	4,26	0	1	0.872098363463409	0.504460722520662	0.75	0.133333333333333	0.616666666666667	0.434782608695652	-0.434783	0.347826086956522	-0.347826	0.304347826086956	-0.304348	INTRON
Gm18	53601247	G	A	G	21	21,0	A	14	0,14	R	28	19,9	R	29	13,16	0	1	0.325687113502178	0.00366440000984854	0.678571428571429	0.448275862068966	0.230295566502463	0.571428571428571	-0.5	0.428571428571429	-0.428571	0.357142857142857	-0.357143	INTRON
Gm18	53601263	T	C	T	22	22,0	C	16	0,16	Y	29	18,11	Y	30	14,16	0	1	0.217821399262063	0.000490346091453977	0.620689655172414	0.466666666666667	0.154022988505747	0.5	-0.5	0.375	-0.375	0.3125	-0.3125	INTRON
Gm18	53601483	G	T	G	23	23,0	T	28	0,28	K	28	20,8	K	18	5,13	0	1	0.617315443893018	0.0896469897591562	0.714285714285714	0.277777777777778	0.436507936507937	0.434782608695652	-0.434783	0.347826086956522	-0.347826	0.304347826086956	-0.304348	INTRON
Gm18	53601730	A	C	A	19	19,0	C	20	1,19	M	22	14,8	M	20	6,14	0	1	0.475690016434587	0.0243567974015726	0.636363636363636	0.3	0.336363636363636	0.473684210526316	-0.473684	0.368421052631579	-0.368421	0.315789473684211	-0.315789	INTRON
Gm18	53602256	T	A	T	30	30,0	A	27	0,27	W	21	16,5	W	22	4,18	0	1	0.820366308909068	0.371568664511736	0.761904761904762	0.181818181818182	0.58008658008658	0.407407407407407	-0.407407	0.333333333333333	-0.333333	0.259259259259259	-0.259259	INTRON
Gm18	53602468	A	G	A	32	32,0	G	24	0,24	R	27	21,6	R	30	3,27	0	1	0.958522525608431	0.809117542112042	0.777777777777778	0.1	0.677777777777778	0.416666666666667	-0.416667	0.333333333333333	-0.333333	0.291666666666667	-0.291667	INTRON
Gm18	53603315	G	A	G	16	16,0	A	16	0,16	R	9	5,4	R	18	2,16	0	1	0.628539361054709	0.0980985071970769	0.555555555555556	0.111111111111111	0.444444444444444	0.5	-0.5	0.375	-0.375	0.3125	-0.3125	INTRON
Gm18	53603539	C	T	C	21	21,0	T	18	0,18	Y	13	8,5	Y	25	3,22	0	1	0.700579641667902	0.168767013203699	0.615384615384615	0.12	0.495384615384615	0.5	-0.5	0.388888888888889	-0.388889	0.277777777777778	-0.333333	INTRON
Gm18	53603608	A	G	A	27	27,0	G	13	0,13	R	20	13,7	R	22	4,18	0	1	0.662109076929222	0.127247045841269	0.65	0.181818181818182	0.468181818181818	0.538461538461539	-0.538462	0.384615384615385	-0.384615	0.384615384615385	-0.384615	INTRON
Gm18	53603990	T	C	T	29	29,0	C	14	0,14	Y	17	10,7	Y	21	4,17	0	1	0.562516318927114	0.0563216838602745	0.588235294117647	0.19047619047619	0.397759103641457	0.571428571428571	-0.5	0.428571428571429	-0.428571	0.357142857142857	-0.357143	DOWNSTREAM
Gm18	53603996	T	C	T	28	28,0	C	15	0,15	Y	16	9,7	Y	21	4,17	0	1	0.526121116954276	0.0403114729522311	0.5625	0.19047619047619	0.37202380952381	0.533333333333333	-0.533333	0.4	-0.4	0.333333333333333	-0.333333	DOWNSTREAM
Gm18	53604032	A	G	A	29	29,0	G	19	0,19	R	20	11,9	R	22	4,18	0	1	0.520687720691912	0.0382724865800674	0.55	0.181818181818182	0.368181818181818	0.473684210526316	-0.473684	0.368421052631579	-0.368421	0.315789473684211	-0.315789	DOWNSTREAM
Gm18	53604128	A	G	A	30	30,0	G	20	0,20	R	30	22,8	R	25	8,17	0	1	0.584541605780879	0.0682459905026988	0.733333333333333	0.32	0.413333333333333	0.45	-0.45	0.35	-0.35	0.3	-0.3	DOWNSTREAM
Gm18	53604157	G	A	G	32	32,0	A	21	0,21	R	30	23,7	R	30	11,19	0	1	0.565685424949238	0.057926187514802	0.766666666666667	0.366666666666667	0.4	0.476190476190476	-0.47619	0.333333333333333	-0.380952	0.285714285714286	-0.285714	DOWNSTREAM
Gm18	53604291	C	T	C	27	27,0	T	22	1,21	Y	16	14,2	Y	22	4,18	0	1	0.980307128463168	0.905338112462141	0.875	0.181818181818182	0.693181818181818	0.454545454545455	-0.454545	0.363636363636364	-0.363636	0.272727272727273	-0.272727	DOWNSTREAM
Gm18	53604321	C	T	C	26	26,0	T	24	0,24	Y	18	14,4	Y	21	3,18	0	1	0.897913372935298	0.58367648716057	0.777777777777778	0.142857142857143	0.634920634920635	0.416666666666667	-0.416667	0.333333333333333	-0.333333	0.291666666666667	-0.291667	DOWNSTREAM
Gm18	53604468	A	G	A	21	21,0	G	14	0,14	R	14	11,3	R	25	5,20	0	1	0.828325086532813	0.389945643456234	0.785714285714286	0.2	0.585714285714286	0.571428571428571	-0.5	0.428571428571429	-0.428571	0.357142857142857	-0.357143	DOWNSTREAM
Gm18	53604517	A	G	A	17	17,0	G	12	0,12	R	12	9,3	R	21	3,18	0	1	0.858629662869379	0.466691014632662	0.75	0.142857142857143	0.607142857142857	0.583333333333333	-0.583333	0.416666666666667	-0.416667	0.333333333333333	-0.333333	DOWNSTREAM
Gm18	53604527	T	C	T	19	19,0	C	13	0,13	Y	11	7,4	Y	22	4,18	0	1	0.642824346533225	0.109764419529613	0.636363636363636	0.181818181818182	0.454545454545455	0.538461538461539	-0.538462	0.384615384615385	-0.384615	0.384615384615385	-0.384615	DOWNSTREAM
Gm18	53604548	G	A	G	18	18,0	A	11	0,11	R	8	4,4	R	18	4,14	0	1	0.392837100659193	0.0093554026791646	0.5	0.222222222222222	0.277777777777778	0.636363636363636	-0.545455	0.454545454545455	-0.454545	0.363636363636364	-0.363636	DOWNSTREAM
Gm18	53604608	A	G	A	16	16,0	G	15	0,15	R	10	6,4	R	15	3,12	0	1	0.565685424949238	0.057926187514802	0.6	0.2	0.4	0.533333333333333	-0.533333	0.4	-0.4	0.333333333333333	-0.333333	DOWNSTREAM
Gm18	53604639	C	G	C	16	16,0	G	18	0,18	S	9	5,4	S	17	5,12	0	1	0.369729035914535	0.00690904134691571	0.555555555555556	0.294117647058824	0.261437908496732	0.5	-0.5	0.375	-0.375	0.3125	-0.3125	DOWNSTREAM
Gm18	53604676	C	G	C	20	20,0	G	19	0,19	S	9	5,4	S	13	4,9	0	1	0.350531566742049	0.00529219295022315	0.555555555555556	0.307692307692308	0.247863247863248	0.473684210526316	-0.473684	0.368421052631579	-0.368421	0.315789473684211	-0.315789	DOWNSTREAM
Gm18	53604743	A	G	A	30	30,0	G	25	0,25	R	10	6,4	R	14	4,10	0	1	0.444467119602973	0.0173459541140715	0.6	0.285714285714286	0.314285714285714	0.44	-0.4	0.32	-0.32	0.28	-0.28	DOWNSTREAM
Gm18	53604813	T	G	T	32	32,0	G	23	0,23	K	18	10,8	K	21	4,17	0	1	0.516300189437797	0.0366869343007864	0.555555555555556	0.19047619047619	0.365079365079365	0.434782608695652	-0.434783	0.347826086956522	-0.347826	0.304347826086956	-0.304348	DOWNSTREAM
Gm18	53604884	T	C	T	26	26,0	C	38	0,38	Y	27	14,13	Y	26	5,21	0	1	0.461331774620283	0.0208961770928903	0.518518518518518	0.192307692307692	0.326210826210826	0.423076923076923	-0.423077	0.307692307692308	-0.307692	0.269230769230769	-0.269231	DOWNSTREAM
Gm18	53604910	C	A	C	24	24,0	A	33	0,33	M	27	15,12	M	24	5,19	0	1	0.491046375823991	0.028550423215224	0.555555555555556	0.208333333333333	0.347222222222222	0.416666666666667	-0.416667	0.333333333333333	-0.333333	0.291666666666667	-0.291667	DOWNSTREAM
Gm18	53604921	G	A	G	25	25,0	A	34	0,34	R	32	18,14	R	26	6,20	0	1	0.469138152902613	0.0227249935187892	0.5625	0.230769230769231	0.331730769230769	0.44	-0.4	0.32	-0.32	0.28	-0.28	DOWNSTREAM
Gm18	53605035	G	T	G	29	29,0	T	38	0,38	K	43	24,19	K	36	9,27	0	1	0.435775109335896	0.0157149173994397	0.558139534883721	0.25	0.308139534883721	0.413793103448276	-0.413793	0.310344827586207	-0.310345	0.275862068965517	-0.275862	DOWNSTREAM
Gm18	53605044	T	C	T	29	29,0	C	38	0,38	Y	44	24,20	Y	33	9,24	0	1	0.385694607919935	0.0085352812626227	0.545454545454545	0.272727272727273	0.272727272727273	0.413793103448276	-0.413793	0.310344827586207	-0.310345	0.275862068965517	-0.275862	DOWNSTREAM
Gm18	53605075	C	T	C	30	30,0	T	43	0,43	Y	40	23,17	Y	35	8,27	0	1	0.489923984107822	0.0282256208726318	0.575	0.228571428571429	0.346428571428571	0.4	-0.4	0.3	-0.3	0.266666666666667	-0.266667	DOWNSTREAM
Gm18	53605220	C	T	C	36	36,0	T	44	0,44	Y	38	27,11	Y	37	9,28	0	1	0.66083805866225	0.126030376465103	0.710526315789474	0.243243243243243	0.46728307254623	0.361111111111111	-0.361111	0.277777777777778	-0.277778	0.25	-0.25	DOWNSTREAM
Gm18	53605276	A	G	A	33	33,0	G	42	0,42	R	35	21,14	R	34	11,23	0	1	0.39098845547962	0.00913733761532189	0.6	0.323529411764706	0.276470588235294	0.393939393939394	-0.393939	0.303030303030303	-0.30303	0.242424242424242	-0.242424	DOWNSTREAM
Gm18	53605337	A	G	A	33	33,0	G	34	0,34	R	37	25,12	R	29	5,24	0	1	0.71171977975906	0.182618671231018	0.675675675675676	0.172413793103448	0.503261882572227	0.393939393939394	-0.393939	0.303030303030303	-0.30303	0.242424242424242	-0.242424	DOWNSTREAM
Gm18	53605701	C	T	C	29	29,0	T	40	2,38	Y	34	23,11	Y	39	12,27	0	1	0.521531245852521	0.0385835038615908	0.676470588235294	0.307692307692308	0.368778280542986	0.413793103448276	-0.413793	0.310344827586207	-0.310345	0.275862068965517	-0.275862	DOWNSTREAM
Gm18	53605841	T	G	T	30	30,0	G	41	0,41	K	32	21,11	K	38	4,34	0	1	0.779213064794386	0.287263950045432	0.65625	0.105263157894737	0.550986842105263	0.4	-0.4	0.3	-0.3	0.266666666666667	-0.266667	DOWNSTREAM
Gm18	53605888	T	C	T	36	36,0	C	39	0,39	Y	34	24,10	Y	37	5,32	0	1	0.807158456108015	0.342605242995637	0.705882352941177	0.135135135135135	0.570747217806041	0.361111111111111	-0.361111	0.277777777777778	-0.277778	0.25	-0.25	DOWNSTREAM
Gm18	53606092	G	A	G	18	18,0	A	30	0,30	R	25	17,8	R	24	3,21	0	1	0.784888527117068	0.297879012041226	0.68	0.125	0.555	0.5	-0.5	0.388888888888889	-0.388889	0.277777777777778	-0.333333	DOWNSTREAM
Gm18	53606171	T	C	T	28	28,0	C	30	0,30	Y	26	18,8	Y	28	8,20	0	1	0.575009909975874	0.0628603287366241	0.692307692307692	0.285714285714286	0.406593406593407	0.392857142857143	-0.428571	0.321428571428571	-0.321429	0.25	-0.25	DOWNSTREAM
Gm18	53606281	T	A	T	17	17,0	A	22	0,22	W	29	21,8	W	24	7,17	0	1	0.611606727405606	0.0855778298441431	0.724137931034483	0.291666666666667	0.432471264367816	0.470588235294118	-0.470588	0.352941176470588	-0.352941	0.294117647058824	-0.294118	DOWNSTREAM
Gm18	53606340	T	C	T	18	18,0	C	18	0,18	Y	23	15,8	Y	25	6,19	0	1	0.582901937882476	0.067294178493578	0.652173913043478	0.24	0.412173913043478	0.5	-0.5	0.388888888888889	-0.388889	0.277777777777778	-0.333333	DOWNSTREAM
Gm18	53606377	T	A	T	24	24,0	A	21	0,21	W	21	16,5	W	31	7,24	0	1	0.758157501180046	0.250493915385404	0.761904761904762	0.225806451612903	0.536098310291859	0.476190476190476	-0.47619	0.333333333333333	-0.380952	0.285714285714286	-0.285714	DOWNSTREAM
Gm18	53606409	A	G	A	26	26,0	G	19	0,19	R	16	13,3	R	26	7,19	0	1	0.768298714173845	0.267701331786936	0.8125	0.269230769230769	0.543269230769231	0.473684210526316	-0.473684	0.368421052631579	-0.368421	0.315789473684211	-0.315789	DOWNSTREAM
Gm18	53606425	A	G	A	28	28,0	G	16	0,16	R	14	12,2	R	24	7,17	0	1	0.7997040977705	0.327074440365822	0.857142857142857	0.291666666666667	0.56547619047619	0.5	-0.5	0.375	-0.375	0.3125	-0.3125	DOWNSTREAM
Gm18	53606453	T	C	T	26	26,0	C	14	0,14	T	14	14,0	Y	19	7,12	0	0	0.893187513077744	0.568477414113769	1	0.368421052631579	0.631578947368421	0.571428571428571	-0.5	0.428571428571429	-0.428571	0.357142857142857	-0.357143	DOWNSTREAM
Gm18	53606470	C	A	C	30	30,0	A	12	0,12	C	16	16,0	M	21	8,13	0	0	0.875465538611916	0.514274839152307	1	0.380952380952381	0.619047619047619	0.583333333333333	-0.583333	0.416666666666667	-0.416667	0.333333333333333	-0.333333	DOWNSTREAM
Gm18	53606494	T	A	T	26	24,2	A	8	0,8	T	14	14,0	W	17	8,9	0	0	0.748701297726933	0.235257203069236	1	0.470588235294118	0.529411764705882	0.625	-0.625	0.5	-0.5	0.375	-0.375	DOWNSTREAM
Gm18	53606501	G	A	G	30	30,0	A	7	0,7	G	16	16,0	R	17	9,8	0	0	0.665512264646162	0.130551034398088	1	0.529411764705882	0.470588235294118	0.714285714285714	-0.714286	0.571428571428571	-0.571429	0.428571428571429	-0.428571	DOWNSTREAM
Gm18	53606554	T	C	T	22	22,0	C	8	0,8	T	11	11,0	Y	13	8,5	0	0	0.543928293220421	0.0476111037096409	1	0.615384615384615	0.384615384615385	0.625	-0.625	0.5	-0.5	0.375	-0.375	DOWNSTREAM
Gm18	53606560	G	A	G	21	21,0	A	8	0,8	G	12	12,0	R	12	7,5	0	0	0.58925565098879	0.0710425890949062	1	0.583333333333333	0.416666666666667	0.625	-0.625	0.5	-0.5	0.375	-0.375	DOWNSTREAM
Gm18	53606569	A	G	A	22	22,0	G	8	0,8	A	14	14,0	R	13	7,6	0	0	0.652713951864505	0.118471661582774	1	0.538461538461538	0.461538461538462	0.625	-0.625	0.5	-0.5	0.375	-0.375	DOWNSTREAM
Gm18	53606646	C	G	C	31	31,0	G	15	0,15	S	16	13,3	S	17	4,13	0	1	0.816292387105058	0.362433832153558	0.8125	0.235294117647059	0.577205882352941	0.533333333333333	-0.533333	0.4	-0.4	0.333333333333333	-0.333333	DOWNSTREAM
Gm18	53606719	A	C	A	27	27,0	C	16	0,16	M	16	12,4	M	17	5,12	0	1	0.64471500637597	0.111388125329884	0.75	0.294117647058824	0.455882352941176	0.5	-0.5	0.375	-0.375	0.3125	-0.3125	DOWNSTREAM
Gm18	53606746	A	G	A	28	28,0	G	8	0,8	R	15	12,3	R	13	5,8	0	1	0.587442556678055	0.069956331448012	0.8	0.384615384615385	0.415384615384615	0.625	-0.625	0.5	-0.5	0.375	-0.375	DOWNSTREAM
Gm18	53606778	C	T	C	28	28,0	T	10	0,10	Y	16	13,3	Y	11	6,5	0	1	0.37765930358827	0.00768247118083802	0.8125	0.545454545454545	0.267045454545455	0.6	-0.6	0.5	-0.5	0.4	-0.4	DOWNSTREAM
Gm18	53606795	G	T	G	30	30,0	T	9	0,9	K	17	14,3	K	11	6,5	0	1	0.393257247290914	0.00940553869868267	0.823529411764706	0.545454545454545	0.27807486631016	0.555555555555556	-0.666667	0.444444444444444	-0.444444	0.444444444444444	-0.444444	DOWNSTREAM
Gm18	53606876	A	T	A	26	26,0	T	8	0,8	A	15	14,1	W	12	6,6	0	0	0.612825877028341	0.0864341722163282	0.933333333333333	0.5	0.433333333333333	0.625	-0.625	0.5	-0.5	0.375	-0.375	DOWNSTREAM
Gm18	53606907	A	T	A	25	25,0	T	9	0,9	A	16	15,1	W	11	4,7	0	0	0.811565737498197	0.352061487027026	0.9375	0.363636363636364	0.573863636363636	0.555555555555556	-0.666667	0.444444444444444	-0.444444	0.444444444444444	-0.444444	DOWNSTREAM
Gm18	53606919	G	A	G	27	27,0	A	8	0,8	G	15	15,0	R	12	5,7	0	0	0.824957911384305	0.382084094373788	1	0.416666666666667	0.583333333333333	0.625	-0.625	0.5	-0.5	0.375	-0.375	DOWNSTREAM
Gm18	53606928	T	C	T	26	26,0	C	7	0,7	T	15	15,0	Y	12	5,7	0	0	0.824957911384305	0.382084094373788	1	0.416666666666667	0.583333333333333	0.714285714285714	-0.714286	0.571428571428571	-0.571429	0.428571428571429	-0.428571	DOWNSTREAM
Gm18	53606955	T	C	T	22	22,0	C	6	0,6	T	19	19,0	Y	8	3,5	0	0	0.883883476483184	0.539479660939444	1	0.375	0.625	0.833333333333333	-0.666667	0.666666666666667	-0.5	0.5	-0.5	DOWNSTREAM
Gm18	53607077	C	T	C	15	15,0	T	6	0,6	C	18	18,0	Y	7	4,3	0	0	0.606091526731326	0.0817882776597042	1	0.571428571428571	0.428571428571429	0.833333333333333	-0.666667	0.666666666666667	-0.5	0.5	-0.5	DOWNSTREAM
Gm18	53607340	G	A	G	20	20,0	N	.	.	G	12	12,0	R	9	5,4	0	0	--	--	--	--	--	--	--	--	--	--	--	DOWNSTREAM
Gm18	53607348	G	A	G	22	22,0	N	.	.	G	11	11,0	R	9	5,4	0	0	--	--	--	--	--	--	--	--	--	--	--	DOWNSTREAM
Gm18	53607382	A	T	A	21	21,0	T	3	0,3	A	14	14,0	W	9	4,5	0	0	0.785674201318386	0.299372885733267	1	0.444444444444444	0.555555555555556	1	-1	0.666666666666667	-0.666667	0.666666666666667	-0.666667	DOWNSTREAM
Gm18	53607449	C	T	C	30	30,0	T	5	0,5	Y	13	12,1	Y	16	7,9	0	1	0.686709470190782	0.152709193405719	0.923076923076923	0.4375	0.485576923076923	0.8	-0.8	0.6	-0.6	0.6	-0.6	DOWNSTREAM
Gm18	53607465	G	A	G	27	27,0	A	5	0,5	R	14	12,2	R	16	7,9	0	1	0.593464619924424	0.0736163304661833	0.857142857142857	0.4375	0.419642857142857	0.8	-0.8	0.6	-0.6	0.6	-0.6	DOWNSTREAM
Gm18	53607478	T	C	T	27	27,0	C	6	0,6	Y	13	11,2	Y	15	7,8	0	1	0.536675915977482	0.04452055103532	0.846153846153846	0.466666666666667	0.379487179487179	0.833333333333333	-0.666667	0.666666666666667	-0.5	0.5	-0.5	DOWNSTREAM
Gm18	53607506	C	T	C	25	25,0	T	8	0,8	Y	14	12,2	Y	21	8,13	0	1	0.673435029701474	0.138509166386737	0.857142857142857	0.380952380952381	0.476190476190476	0.625	-0.625	0.5	-0.5	0.375	-0.375	DOWNSTREAM
Gm18	53607540	C	T	C	29	29,0	T	1	0,1	Y	12	10,2	Y	21	8,13	0	1	0.6397632782164	0.107175752619073	0.833333333333333	0.380952380952381	0.452380952380952	1	-1	1	-1	1	-1	DOWNSTREAM
Gm18	53607548	G	A	G	30	30,0	A	1	0,1	R	12	11,1	R	20	8,12	0	1	0.730677007226099	0.208270234688412	0.916666666666667	0.4	0.516666666666667	1	-1	1	-1	1	-1	DOWNSTREAM
Gm18	53607561	G	A	G	28	28,0	A	1	0,1	G	14	13,1	R	20	8,12	0	0	0.747512882968636	0.233396000376074	0.928571428571429	0.4	0.528571428571429	1	-1	1	-1	1	-1	DOWNSTREAM
Gm18	53607574	G	A	G	29	29,0	A	1	0,1	G	19	18,1	R	20	9,11	0	0	0.703385166548724	0.172173388560989	0.947368421052632	0.45	0.497368421052632	1	-1	1	-1	1	-1	DOWNSTREAM
Gm18	53607645	T	G	T	22	22,0	N	.	.	T	18	18,0	K	10	5,5	0	0	--	--	--	--	--	--	--	--	--	--	--	DOWNSTREAM
Gm18	53607657	G	C	G	25	25,0	N	.	.	G	20	20,0	S	11	5,6	0	0	--	--	--	--	--	--	--	--	--	--	--	DOWNSTREAM
Gm18	53607671	C	T	C	31	31,0	N	.	.	C	21	21,0	Y	16	5,11	0	0	--	--	--	--	--	--	--	--	--	--	--	DOWNSTREAM
Gm18	53607686	G	A	G	28	28,0	N	.	.	G	23	23,0	R	20	7,13	0	0	--	--	--	--	--	--	--	--	--	--	--	DOWNSTREAM
Gm18	53607763	C	T	C	28	28,0	T	8	0,8	Y	23	21,2	Y	22	5,17	0	1	0.969826296726213	0.857965409733155	0.91304347826087	0.227272727272727	0.685770750988142	0.625	-0.625	0.5	-0.5	0.375	-0.375	DOWNSTREAM
Gm18	53607787	A	G	A	30	30,0	G	8	0,8	R	25	23,2	R	23	4,19	0	1	1.05512629262271	1.30774246579228	0.92	0.173913043478261	0.746086956521739	0.625	-0.625	0.5	-0.5	0.375	-0.375	DOWNSTREAM
Gm18	53607798	G	A	G	30	30,0	A	7	0,7	R	25	23,2	R	22	4,18	0	1	1.04394673876996	1.23991441649074	0.92	0.181818181818182	0.738181818181818	0.714285714285714	-0.714286	0.571428571428571	-0.571429	0.428571428571429	-0.428571	DOWNSTREAM
Gm18	53607888	T	C	T	22	22,0	N	.	.	T	21	21,0	Y	9	3,6	0	0	--	--	--	--	--	--	--	--	--	--	--	DOWNSTREAM
Gm18	53608005	T	C	T	26	26,0	C	4	0,4	Y	26	19,7	Y	6	1,5	0	1	0.797761496723284	0.323121129393677	0.730769230769231	0.166666666666667	0.564102564102564	1	-1	0.75	-0.75	0.5	-0.5	DOWNSTREAM
Gm18	53608020	A	G	A	27	27,0	G	7	0,7	R	26	19,7	R	7	1,6	0	1	0.831433248208358	0.397316807928208	0.730769230769231	0.142857142857143	0.587912087912088	0.714285714285714	-0.714286	0.571428571428571	-0.571429	0.428571428571429	-0.428571	DOWNSTREAM
Gm18	53608090	C	G	C	29	29,0	G	22	0,22	S	28	17,11	G	16	0,16	0	0	0.858629662869379	0.466691014632662	0.607142857142857	0	0.607142857142857	0.454545454545455	-0.454545	0.363636363636364	-0.363636	0.272727272727273	-0.272727	DOWNSTREAM
Gm18	53608616	A	G	A	21	21,0	G	21	0,21	R	26	17,9	R	22	5,17	0	1	0.603265925208104	0.0798994844210891	0.653846153846154	0.227272727272727	0.426573426573427	0.476190476190476	-0.47619	0.333333333333333	-0.380952	0.285714285714286	-0.285714	UPSTREAM
Gm18	53608641	A	T	A	20	20,0	T	27	0,27	W	21	11,10	W	22	6,16	0	1	0.355083924751686	0.00564488446442263	0.523809523809524	0.272727272727273	0.251082251082251	0.45	-0.45	0.35	-0.35	0.3	-0.3	UPSTREAM
Gm18	53608909	T	C	T	24	24,0	C	26	0,26	Y	22	17,5	Y	30	6,24	0	1	0.809958676631864	0.348589507399586	0.772727272727273	0.2	0.572727272727273	0.416666666666667	-0.416667	0.333333333333333	-0.333333	0.291666666666667	-0.291667	UPSTREAM
Gm18	53608971	G	A	G	30	30,0	A	21	0,21	R	23	18,5	R	21	5,16	0	1	0.770058316571685	0.270780931468825	0.782608695652174	0.238095238095238	0.544513457556936	0.476190476190476	-0.47619	0.333333333333333	-0.380952	0.285714285714286	-0.285714	UPSTREAM
Gm18	53609260	A	C	A	31	31,0	C	24	0,24	M	20	14,6	M	26	9,17	0	1	0.500414029762787	0.0313795987541833	0.7	0.346153846153846	0.353846153846154	0.416666666666667	-0.416667	0.333333333333333	-0.333333	0.291666666666667	-0.291667	UPSTREAM
Gm18	53609679	A	G	N	.	.	G	7	0,7	R	9	2,7	G	7	0,7	0	0	--	--	--	--	--	--	--	--	--	--	--	UPSTREAM
Gm18	53609688	A	G	A	3	3,0	G	12	0,12	R	9	2,7	R	8	1,7	0	1	0.137492985230718	4.91363290089747e-05	0.222222222222222	0.125	0.0972222222222222	1	-1	0.666666666666667	-0.666667	0.666666666666667	-0.666667	UPSTREAM
Gm18	53609971	G	T	G	28	28,0	T	18	0,18	K	19	15,4	K	17	8,9	0	1	0.450972126701018	0.0186529918739057	0.789473684210526	0.470588235294118	0.318885448916409	0.5	-0.5	0.388888888888889	-0.388889	0.277777777777778	-0.333333	UPSTREAM
Gm18	53610034	T	A	T	29	29,0	A	15	0,15	W	18	14,4	W	19	8,11	0	1	0.504485539793911	0.032677107906915	0.777777777777778	0.421052631578947	0.35672514619883	0.533333333333333	-0.533333	0.4	-0.4	0.333333333333333	-0.333333	UPSTREAM
Gm18	53610118	A	T	A	20	20,0	T	13	0,13	W	29	20,9	W	26	10,16	0	1	0.43139140496792	0.014940235385342	0.689655172413793	0.384615384615385	0.305039787798409	0.538461538461539	-0.538462	0.384615384615385	-0.384615	0.384615384615385	-0.384615	UPSTREAM
Gm18	53610160	A	C	A	17	17,0	C	14	0,14	M	31	24,7	M	30	11,19	0	1	0.576330043160648	0.0635852372732694	0.774193548387097	0.366666666666667	0.40752688172043	0.571428571428571	-0.5	0.428571428571429	-0.428571	0.357142857142857	-0.357143	UPSTREAM
Gm18	53610421	C	A	C	21	21,0	A	26	0,26	M	28	17,11	M	35	11,24	0	1	0.414162543266406	0.0121858013580073	0.607142857142857	0.314285714285714	0.292857142857143	0.476190476190476	-0.47619	0.333333333333333	-0.380952	0.285714285714286	-0.285714	UPSTREAM
Gm18	53610761	A	G	A	35	35,0	G	29	0,29	R	32	19,13	R	35	7,28	0	1	0.556846590184406	0.0535399329721554	0.59375	0.2	0.39375	0.413793103448276	-0.413793	0.310344827586207	-0.310345	0.275862068965517	-0.275862	UPSTREAM
Gm18	53610789	C	T	C	33	33,0	T	27	0,27	Y	34	21,13	Y	36	10,26	0	1	0.480647746688895	0.0256527868882038	0.617647058823529	0.277777777777778	0.339869281045752	0.407407407407407	-0.407407	0.333333333333333	-0.333333	0.259259259259259	-0.259259	UPSTREAM
Gm18	53610931	A	G	A	24	24,0	G	24	0,24	R	38	25,13	R	33	3,30	0	1	0.801838790149338	0.3314631935458	0.657894736842105	0.0909090909090909	0.566985645933014	0.416666666666667	-0.416667	0.333333333333333	-0.333333	0.291666666666667	-0.291667	UPSTREAM
Gm18	53611065	A	C	A	38	38,0	C	31	0,31	M	29	20,9	M	45	4,41	0	1	0.8496118259774	0.442693091105933	0.689655172413793	0.0888888888888889	0.600766283524904	0.387096774193548	-0.387097	0.290322580645161	-0.290323	0.258064516129032	-0.258065	UPSTREAM
Gm18	53611205	A	C	A	24	24,0	C	41	0,41	M	35	19,16	M	24	6,18	0	1	0.414162543266406	0.0121858013580073	0.542857142857143	0.25	0.292857142857143	0.416666666666667	-0.416667	0.333333333333333	-0.333333	0.291666666666667	-0.291667	UPSTREAM
Gm18	53611379	G	A	G	29	29,0	A	34	0,34	R	29	18,11	R	32	6,26	0	1	0.612622685424552	0.0862909744807062	0.620689655172414	0.1875	0.433189655172414	0.413793103448276	-0.413793	0.310344827586207	-0.310345	0.275862068965517	-0.275862	UPSTREAM
Gm18	53611401	T	C	T	27	27,0	C	30	0,30	Y	28	18,10	Y	31	8,23	0	1	0.544178951420062	0.0477209078689442	0.642857142857143	0.258064516129032	0.384792626728111	0.407407407407407	-0.407407	0.333333333333333	-0.333333	0.259259259259259	-0.259259	UPSTREAM
Gm18	53611443	C	T	C	25	25,0	T	24	0,24	Y	33	20,13	Y	32	6,26	0	1	0.591934085766011	0.0726719384843632	0.606060606060606	0.1875	0.418560606060606	0.416666666666667	-0.416667	0.333333333333333	-0.333333	0.291666666666667	-0.291667	UPSTREAM
Gm18	53611524	C	G	C	18	18,0	G	20	0,20	S	30	18,12	S	30	7,23	0	1	0.518544972870135	0.0374914417174896	0.6	0.233333333333333	0.366666666666667	0.5	-0.5	0.388888888888889	-0.388889	0.277777777777778	-0.333333	UPSTREAM
Gm18	53611547	C	G	C	23	23,0	G	22	0,22	S	24	14,10	S	27	6,21	0	1	0.510688230856951	0.0347359552695506	0.583333333333333	0.222222222222222	0.361111111111111	0.454545454545455	-0.454545	0.363636363636364	-0.363636	0.272727272727273	-0.272727	UPSTREAM
Gm18	53611658	C	G	C	27	27,0	G	16	0,16	S	18	11,7	G	16	1,15	0	0	0.775853273801906	0.281124039835402	0.611111111111111	0.0625	0.548611111111111	0.5	-0.5	0.375	-0.375	0.3125	-0.3125	UPSTREAM
Gm18	53611774	T	C	T	24	24,0	C	30	0,30	Y	29	20,9	Y	27	5,22	0	1	0.713428297748879	0.184821145235817	0.689655172413793	0.185185185185185	0.504469987228608	0.416666666666667	-0.416667	0.333333333333333	-0.333333	0.291666666666667	-0.291667	UPSTREAM
Gm18	53611907	G	A	G	46	46,0	A	37	0,37	R	34	24,10	R	23	5,18	0	1	0.690830666018571	0.15734684472008	0.705882352941177	0.217391304347826	0.48849104859335	0.378378378378378	-0.378378	0.297297297297297	-0.297297	0.243243243243243	-0.243243	UPSTREAM
Gm18	53613051	C	T	Y	9	7,2	C	4	4,0	C	18	18,0	C	12	12,0	0	1	--	--	--	--	--	--	--	--	--	--	--	SYNONYMOUS_CODING	gcC/gcT	Glyma.18G245700.Wm82.a4.v1	--	--	--	--	--	--	--	--	Uncharacterized protein OS=Glycine max OX=3847 GN=102668087 PE=4 SV=1	--	--	uncharacterized protein LOC102668087 [Glycine max]
Gm18	53613581	T	A	T	10	10,0	A	3	0,3	W	8	6,2	W	7	1,6	0	1	0.858629662869379	0.466691014632662	0.75	0.142857142857143	0.607142857142857	1	-1	0.666666666666667	-0.666667	0.666666666666667	-0.666667	DOWNSTREAM
Gm18	53614992	G	C	G	43	43,0	C	26	0,26	S	19	12,7	S	29	6,23	0	1	0.600591603621242	0.0781441158812064	0.631578947368421	0.206896551724138	0.424682395644283	0.423076923076923	-0.423077	0.307692307692308	-0.307692	0.269230769230769	-0.269231	DOWNSTREAM
Gm18	53616516	C	A	C	20	20,0	A	23	0,23	M	32	22,10	M	16	4,12	0	1	0.618718433538229	0.0906703466140923	0.6875	0.25	0.4375	0.45	-0.45	0.35	-0.35	0.3	-0.3	DOWNSTREAM
Gm18	53616955	A	G	A	36	36,0	G	21	0,21	R	32	23,9	G	21	1,20	0	0	0.949122494985515	0.77021386672771	0.71875	0.0476190476190476	0.671130952380952	0.476190476190476	-0.47619	0.333333333333333	-0.380952	0.285714285714286	-0.285714	DOWNSTREAM
Gm18	53616993	G	A	G	28	28,0	A	25	0,25	R	36	23,13	A	26	1,25	0	0	0.849132502194102	0.441445733015646	0.638888888888889	0.0384615384615385	0.60042735042735	0.44	-0.4	0.32	-0.32	0.28	-0.28	DOWNSTREAM
Gm18	53617076	A	T	A	29	29,0	T	34	0,34	W	31	20,11	W	33	3,30	0	1	0.783830977385674	0.295877618927992	0.645161290322581	0.0909090909090909	0.55425219941349	0.413793103448276	-0.413793	0.310344827586207	-0.310345	0.275862068965517	-0.275862	DOWNSTREAM
Gm18	53617120	T	A	T	23	23,0	A	34	0,34	W	30	21,9	W	22	2,20	0	1	0.861384624354521	0.474226235719077	0.7	0.0909090909090909	0.609090909090909	0.434782608695652	-0.434783	0.347826086956522	-0.347826	0.304347826086956	-0.304348	DOWNSTREAM
Gm18	53617140	T	C	T	27	27,0	C	31	0,31	Y	25	16,9	Y	21	2,19	0	1	0.770409673978486	0.271399246627858	0.64	0.0952380952380952	0.544761904761905	0.407407407407407	-0.407407	0.333333333333333	-0.333333	0.259259259259259	-0.259259	DOWNSTREAM
Gm18	53617157	A	G	A	29	29,0	G	27	0,27	R	27	19,8	R	19	2,17	0	1	0.846322736156998	0.434190224105714	0.703703703703704	0.105263157894737	0.598440545808967	0.407407407407407	-0.407407	0.333333333333333	-0.333333	0.259259259259259	-0.259259	DOWNSTREAM
Gm18	53617278	G	A	G	30	30,0	A	38	0,38	R	22	12,10	R	28	6,22	0	1	0.468343452474207	0.0225331685601678	0.545454545454545	0.214285714285714	0.331168831168831	0.4	-0.4	0.3	-0.3	0.266666666666667	-0.266667	DOWNSTREAM
Gm18	53617292	A	T	A	30	30,0	T	36	0,36	W	23	13,10	W	28	8,20	0	1	0.395277082650865	0.00964957482033476	0.565217391304348	0.285714285714286	0.279503105590062	0.4	-0.4	0.3	-0.3	0.266666666666667	-0.266667	DOWNSTREAM
Gm18	53617408	A	G	A	30	30,0	G	21	0,21	R	20	16,4	R	29	10,19	0	1	0.643711000804305	0.11052350667354	0.8	0.344827586206897	0.455172413793103	0.476190476190476	-0.47619	0.333333333333333	-0.380952	0.285714285714286	-0.285714	DOWNSTREAM
Gm18	53617502	A	T	A	31	31,0	T	28	1,27	W	29	26,3	W	29	10,19	0	1	0.780255758550673	0.289191093171607	0.896551724137931	0.344827586206897	0.551724137931034	0.392857142857143	-0.428571	0.321428571428571	-0.321429	0.25	-0.25	DOWNSTREAM
Gm18	53617916	T	A	T	32	32,0	A	36	0,36	W	29	21,8	W	20	8,12	0	1	0.45840025814852	0.0202406412621399	0.724137931034483	0.4	0.324137931034483	0.40625	-0.40625	0.3125	-0.3125	0.25	-0.25	DOWNSTREAM
Gm18	53618273	A	G	A	21	21,0	G	29	0,29	R	21	12,9	R	18	4,14	0	1	0.493852355114414	0.0293755256042803	0.571428571428571	0.222222222222222	0.349206349206349	0.476190476190476	-0.47619	0.333333333333333	-0.380952	0.285714285714286	-0.285714	DOWNSTREAM
Gm18	53618481	T	C	T	36	36,0	C	34	0,34	Y	26	17,9	Y	25	4,21	0	1	0.698403928495021	0.166162633991824	0.653846153846154	0.16	0.493846153846154	0.382352941176471	-0.382353	0.294117647058824	-0.294118	0.235294117647059	-0.264706	DOWNSTREAM
Gm18	53618538	G	C	G	29	29,0	C	24	0,24	S	30	17,13	S	36	9,27	0	1	0.44783429475148	0.0180130287426875	0.566666666666667	0.25	0.316666666666667	0.416666666666667	-0.416667	0.333333333333333	-0.333333	0.291666666666667	-0.291667	DOWNSTREAM
Gm18	53618617	C	T	C	32	32,0	T	35	0,35	Y	36	21,15	Y	44	12,32	0	1	0.43926330346437	0.0163540234717993	0.583333333333333	0.272727272727273	0.310606060606061	0.40625	-0.40625	0.3125	-0.3125	0.25	-0.25	DOWNSTREAM
Gm18	53618761	A	G	A	25	25,0	G	32	0,32	R	32	20,12	R	29	8,21	0	1	0.493755597207848	0.0293467599135736	0.625	0.275862068965517	0.349137931034483	0.44	-0.4	0.32	-0.32	0.28	-0.28	DOWNSTREAM
Gm18	53618812	T	C	T	32	32,0	C	22	0,22	Y	28	18,10	Y	25	8,17	0	1	0.456588950137599	0.0198438979443089	0.642857142857143	0.32	0.322857142857143	0.454545454545455	-0.454545	0.363636363636364	-0.363636	0.272727272727273	-0.272727	DOWNSTREAM
Gm18	53619243	C	T	C	37	37,0	T	26	0,26	Y	24	13,11	Y	21	3,18	0	1	0.564001837374984	0.0570693063624188	0.541666666666667	0.142857142857143	0.398809523809524	0.423076923076923	-0.423077	0.307692307692308	-0.307692	0.269230769230769	-0.269231	DOWNSTREAM
Gm18	53619356	C	T	C	36	36,0	T	26	0,26	Y	23	13,10	Y	17	4,13	0	1	0.466581968148668	0.0221125971355086	0.565217391304348	0.235294117647059	0.329923273657289	0.423076923076923	-0.423077	0.307692307692308	-0.307692	0.269230769230769	-0.269231	DOWNSTREAM
Gm18	53619779	C	A	C	30	30,0	A	22	0,22	M	22	9,13	M	19	4,15	0	1	0.280812740853988	0.00174616002705242	0.409090909090909	0.210526315789474	0.198564593301435	0.454545454545455	-0.454545	0.363636363636364	-0.363636	0.272727272727273	-0.272727	DOWNSTREAM
Gm18	53619886	A	G	A	26	26,0	G	25	0,25	R	24	14,10	R	23	2,21	0	1	0.701982819004036	0.170463897756113	0.583333333333333	0.0869565217391304	0.496376811594203	0.44	-0.4	0.32	-0.32	0.28	-0.28	DOWNSTREAM
Gm18	53620287	T	A	T	35	35,0	A	33	0,33	W	20	12,8	W	28	3,25	0	1	0.697005255741025	0.164505440124092	0.6	0.107142857142857	0.492857142857143	0.393939393939394	-0.393939	0.303030303030303	-0.30303	0.242424242424242	-0.242424	DOWNSTREAM
Gm18	53620311	C	A	C	30	30,0	A	30	0,30	M	25	15,10	M	27	5,22	0	1	0.586636736984395	0.06947783576594	0.6	0.185185185185185	0.414814814814815	0.4	-0.4	0.3	-0.3	0.266666666666667	-0.266667	DOWNSTREAM
Gm18	53620328	G	A	G	30	30,0	A	33	0,33	R	26	17,9	R	26	6,20	0	1	0.598321122542463	0.0766781586354137	0.653846153846154	0.230769230769231	0.423076923076923	0.4	-0.4	0.3	-0.3	0.266666666666667	-0.266667	DOWNSTREAM
Gm18	53620368	A	T	A	27	27,0	T	33	0,33	W	30	19,11	W	32	8,24	0	1	0.542115198909686	0.0468228578327424	0.633333333333333	0.25	0.383333333333333	0.407407407407407	-0.407407	0.333333333333333	-0.333333	0.259259259259259	-0.259259	DOWNSTREAM
Gm18	53620494	G	C	G	13	13,0	C	22	0,22	S	21	13,8	S	28	13,15	0	1	0.218866384652979	0.000502221522609674	0.619047619047619	0.464285714285714	0.154761904761905	0.538461538461539	-0.538462	0.384615384615385	-0.384615	0.384615384615385	-0.384615	DOWNSTREAM
Gm18	53620886	T	A	T	16	16,0	A	22	0,22	W	26	17,9	W	23	9,14	0	1	0.371290182763505	0.00705614231154165	0.653846153846154	0.391304347826087	0.262541806020067	0.5	-0.5	0.375	-0.375	0.3125	-0.3125	DOWNSTREAM
Gm18	53620904	A	G	A	17	17,0	G	22	0,22	R	26	16,10	R	23	9,14	0	1	0.316897353441463	0.00319589911179647	0.615384615384615	0.391304347826087	0.224080267558528	0.470588235294118	-0.470588	0.352941176470588	-0.352941	0.294117647058824	-0.294118	DOWNSTREAM
Gm18	53621066	T	A	T	21	21,0	A	14	0,14	W	15	10,5	W	15	4,11	0	1	0.565685424949238	0.057926187514802	0.666666666666667	0.266666666666667	0.4	0.571428571428571	-0.5	0.428571428571429	-0.428571	0.357142857142857	-0.357143	DOWNSTREAM
Gm18	53621160	C	T	C	21	21,0	T	16	0,16	Y	12	6,6	T	16	1,15	0	0	0.618718433538229	0.0906703466140923	0.5	0.0625	0.4375	0.5	-0.5	0.375	-0.375	0.3125	-0.3125	DOWNSTREAM
Gm18	53621194	T	C	T	14	14,0	C	19	0,19	Y	10	4,6	Y	15	2,13	0	1	0.377123616632825	0.00762813991964471	0.4	0.133333333333333	0.266666666666667	0.571428571428571	-0.5	0.428571428571429	-0.428571	0.357142857142857	-0.357143	DOWNSTREAM
Gm18	53621291	T	G	T	24	24,0	G	19	0,19	K	15	8,7	K	14	6,8	0	1	0.148155706534324	7.1382527218401e-05	0.533333333333333	0.428571428571429	0.104761904761905	0.473684210526316	-0.473684	0.368421052631579	-0.368421	0.315789473684211	-0.315789	DOWNSTREAM
Gm18	53621485	A	T	A	22	22,0	T	16	0,16	W	24	14,10	W	22	8,14	0	1	0.310698434157725	0.0028953116819321	0.583333333333333	0.363636363636364	0.21969696969697	0.5	-0.5	0.375	-0.375	0.3125	-0.3125	DOWNSTREAM
Gm18	53621543	A	C	A	31	31,0	C	35	0,35	M	32	14,18	M	32	10,22	0	1	0.176776695296637	0.000172633491500622	0.4375	0.3125	0.125	0.387096774193548	-0.387097	0.290322580645161	-0.290323	0.258064516129032	-0.258065	DOWNSTREAM
Gm18	53622125	G	A	G	27	27,0	A	31	2,29	R	28	19,9	R	35	6,29	0	1	0.71720830663207	0.189769561627284	0.678571428571429	0.171428571428571	0.507142857142857	0.407407407407407	-0.407407	0.333333333333333	-0.333333	0.259259259259259	-0.259259	DOWNSTREAM
Gm18	53622141	G	A	G	27	27,0	A	31	1,30	R	30	21,9	R	36	5,31	0	1	0.79353094333157	0.314643911633103	0.7	0.138888888888889	0.561111111111111	0.407407407407407	-0.407407	0.333333333333333	-0.333333	0.259259259259259	-0.259259	DOWNSTREAM
Gm18	53622268	A	G	A	28	28,0	G	24	0,24	R	30	22,8	R	33	6,27	0	1	0.77996020712698	0.288643797542856	0.733333333333333	0.181818181818182	0.551515151515152	0.416666666666667	-0.416667	0.333333333333333	-0.333333	0.291666666666667	-0.291667	DOWNSTREAM
Gm18	53622375	G	A	G	28	28,0	A	28	0,28	R	39	31,8	R	33	6,27	0	1	0.866988734042247	0.489854690257871	0.794871794871795	0.181818181818182	0.613053613053613	0.392857142857143	-0.428571	0.321428571428571	-0.321429	0.25	-0.25	DOWNSTREAM
Gm18	53622416	A	G	A	25	25,0	G	28	0,28	R	39	29,10	R	27	4,23	0	1	0.842081579874578	0.423419482850342	0.743589743589744	0.148148148148148	0.595441595441595	0.44	-0.4	0.32	-0.32	0.28	-0.28	DOWNSTREAM
Gm18	53622443	G	A	G	31	31,0	A	29	0,29	R	38	29,9	R	30	5,25	0	1	0.843565984573425	0.427164640685772	0.763157894736842	0.166666666666667	0.596491228070176	0.413793103448276	-0.413793	0.310344827586207	-0.310345	0.275862068965517	-0.275862	INTRAGENIC
Gm18	53622501	A	G	A	28	28,0	G	28	0,28	R	29	22,7	R	24	6,18	0	1	0.719298277413902	0.192550699750665	0.758620689655172	0.25	0.508620689655172	0.392857142857143	-0.428571	0.321428571428571	-0.321429	0.25	-0.25	INTRAGENIC
Gm18	53623313	C	A	C	39	39,0	A	28	0,28	M	21	12,9	M	20	4,16	0	1	0.52527932316715	0.0399900114924833	0.571428571428571	0.2	0.371428571428571	0.392857142857143	-0.428571	0.321428571428571	-0.321429	0.25	-0.25	SYNONYMOUS_CODING	gcG/gcT	Glyma.18G245800.Wm82.a4.v1	--	--	Molecular Function: purine nucleoside transmembrane transporter activity (GO:0015211);; Cellular Component: integral component of membrane (GO:0016021);	K07893|3.4e-38|ini:109192111|K07893 Ras-related protein Rab-6A | (RefSeq) ras-related protein RABH1b-like	--	--	Purine nucleobase transmembrane transport	Probable purine permease 11 OS=Arabidopsis thaliana OX=3702 GN=PUP11 PE=1 SV=1	Uncharacterized protein OS=Glycine max OX=3847 GN=100805550 PE=3 SV=1	S	Function unknown	probable purine permease 11 isoform X1 [Glycine max]
Gm18	53623946	C	G	C	25	25,0	G	23	0,23	S	19	16,3	S	19	3,16	0	1	0.967619805834223	0.848249760957366	0.842105263157895	0.157894736842105	0.684210526315789	0.434782608695652	-0.434783	0.347826086956522	-0.347826	0.304347826086956	-0.304348	INTRON
Gm18	53624187	A	T	A	21	21,0	T	17	1,16	W	15	12,3	W	10	3,7	0	1	0.707106781186547	0.176776695296637	0.8	0.3	0.5	0.470588235294118	-0.470588	0.352941176470588	-0.352941	0.294117647058824	-0.294118	INTRON
Gm18	53624263	G	T	G	25	25,0	T	12	0,12	K	15	10,5	K	23	8,15	0	1	0.450908672060987	0.0186398725947276	0.666666666666667	0.347826086956522	0.318840579710145	0.583333333333333	-0.583333	0.416666666666667	-0.416667	0.333333333333333	-0.333333	INTRON
Gm18	53624300	C	A	C	23	23,0	A	14	0,14	M	20	13,7	M	25	8,17	0	1	0.466690475583121	0.0221383214197605	0.65	0.32	0.33	0.571428571428571	-0.5	0.428571428571429	-0.428571	0.357142857142857	-0.357143	INTRON
Gm18	53624747	A	G	A	35	35,0	G	26	0,26	R	25	15,10	R	23	7,16	0	1	0.418115314092915	0.0127785145736025	0.6	0.304347826086957	0.295652173913043	0.423076923076923	-0.423077	0.307692307692308	-0.307692	0.269230769230769	-0.269231	INTRON
Gm18	53624807	C	T	C	28	28,0	T	28	0,28	Y	32	17,15	Y	23	7,16	0	1	0.320888131679765	0.00340226606329554	0.53125	0.304347826086957	0.226902173913043	0.392857142857143	-0.428571	0.321428571428571	-0.321429	0.25	-0.25	SYNONYMOUS_CODING	gaG/gaA	Glyma.18G245800.Wm82.a4.v1	--	--	Molecular Function: purine nucleoside transmembrane transporter activity (GO:0015211);; Cellular Component: integral component of membrane (GO:0016021);	K07893|3.4e-38|ini:109192111|K07893 Ras-related protein Rab-6A | (RefSeq) ras-related protein RABH1b-like	--	--	Purine nucleobase transmembrane transport	Probable purine permease 11 OS=Arabidopsis thaliana OX=3702 GN=PUP11 PE=1 SV=1	Uncharacterized protein OS=Glycine max OX=3847 GN=100805550 PE=3 SV=1	S	Function unknown	probable purine permease 11 isoform X1 [Glycine max]
Gm18	53625006	T	A	T	18	18,0	A	26	0,26	W	26	13,13	W	22	7,15	0	1	0.25712973861329	0.00112398765598324	0.5	0.318181818181818	0.181818181818182	0.5	-0.5	0.388888888888889	-0.388889	0.277777777777778	-0.333333	INTRON
Gm18	53625153	A	C	A	19	19,0	C	30	0,30	M	21	13,8	M	31	9,22	0	1	0.464887407600372	0.0217139539802386	0.619047619047619	0.290322580645161	0.328725038402458	0.473684210526316	-0.473684	0.368421052631579	-0.368421	0.315789473684211	-0.315789	INTRON
Gm18	53625210	A	C	A	19	19,0	C	29	0,29	M	19	14,5	M	29	7,22	0	1	0.700690204224782	0.16890022577359	0.736842105263158	0.241379310344828	0.49546279491833	0.473684210526316	-0.473684	0.368421052631579	-0.368421	0.315789473684211	-0.315789	INTRON
Gm18	53625218	T	A	T	21	21,0	A	28	0,28	W	20	15,5	W	30	7,23	0	1	0.730677007226099	0.208270234688412	0.75	0.233333333333333	0.516666666666667	0.476190476190476	-0.47619	0.333333333333333	-0.380952	0.285714285714286	-0.285714	INTRON
Gm18	53625332	C	T	C	20	20,0	T	33	0,33	Y	21	16,5	Y	24	6,18	0	1	0.723942656929084	0.198847821208419	0.761904761904762	0.25	0.511904761904762	0.45	-0.45	0.35	-0.35	0.3	-0.3	INTRON
Gm18	53625363	A	C	A	15	15,0	C	31	0,31	M	20	13,7	M	25	5,20	0	1	0.636396103067893	0.104384870805711	0.65	0.2	0.45	0.533333333333333	-0.533333	0.4	-0.4	0.333333333333333	-0.333333	INTRON
Gm18	53625383	A	T	A	15	15,0	T	29	0,29	W	20	14,6	W	24	4,20	0	1	0.754247233265651	0.244100477428631	0.7	0.166666666666667	0.533333333333333	0.533333333333333	-0.533333	0.4	-0.4	0.333333333333333	-0.333333	INTRON
Gm18	53625392	T	C	T	14	14,0	C	27	0,27	Y	21	14,7	Y	23	4,19	0	1	0.696858856821525	0.164332749146122	0.666666666666667	0.173913043478261	0.492753623188406	0.571428571428571	-0.5	0.428571428571429	-0.428571	0.357142857142857	-0.357143	INTRON
Gm18	53625482	T	G	T	14	14,0	G	19	0,19	K	24	17,7	K	19	3,16	0	1	0.778437728411506	0.285837617463166	0.708333333333333	0.157894736842105	0.550438596491228	0.571428571428571	-0.5	0.428571428571429	-0.428571	0.357142857142857	-0.357143	INTRON
Gm18	53625907	G	C	G	29	29,0	C	21	0,21	S	13	7,6	S	24	6,18	0	1	0.407946219915316	0.0112983380873464	0.538461538461538	0.25	0.288461538461538	0.476190476190476	-0.47619	0.333333333333333	-0.380952	0.285714285714286	-0.285714	UPSTREAM
Gm18	53625922	T	A	T	30	30,0	A	22	0,22	W	15	9,6	W	23	6,17	0	1	0.47960286028305	0.025375161940012	0.6	0.260869565217391	0.339130434782609	0.454545454545455	-0.454545	0.363636363636364	-0.363636	0.272727272727273	-0.272727	UPSTREAM
Gm18	53625971	A	G	A	25	25,0	G	23	0,23	R	15	8,7	R	18	9,9	0	1	0.0471404520791032	2.32792355946188e-07	0.533333333333333	0.5	0.0333333333333333	0.434782608695652	-0.434783	0.347826086956522	-0.347826	0.304347826086956	-0.304348	UPSTREAM
Gm18	53626051	T	A	T	21	21,0	A	15	0,15	W	13	7,6	W	25	12,13	0	1	0.082677100569504	3.86301317232519e-06	0.538461538461538	0.48	0.0584615384615385	0.533333333333333	-0.533333	0.4	-0.4	0.333333333333333	-0.333333	UPSTREAM
Gm18	53626431	C	G	C	23	23,0	G	18	0,18	S	31	19,12	S	23	5,18	0	1	0.559338323407031	0.0547485827765132	0.612903225806452	0.217391304347826	0.395511921458626	0.5	-0.5	0.388888888888889	-0.388889	0.277777777777778	-0.333333	UPSTREAM
Gm18	53626755	T	A	T	13	13,0	A	18	0,18	W	18	10,8	W	12	1,11	0	1	0.667823071120628	0.132833339818306	0.555555555555556	0.0833333333333333	0.472222222222222	0.538461538461539	-0.538462	0.384615384615385	-0.384615	0.384615384615385	-0.384615	UPSTREAM
Gm18	53626784	A	G	A	14	14,0	G	20	0,20	R	19	11,8	R	15	1,14	0	1	0.724474316163059	0.199579057809845	0.578947368421053	0.0666666666666667	0.512280701754386	0.571428571428571	-0.5	0.428571428571429	-0.428571	0.357142857142857	-0.357143	UPSTREAM
Gm18	53626880	C	T	C	22	22,0	T	27	0,27	Y	18	10,8	Y	26	4,22	0	1	0.568102884030218	0.0591745508364392	0.555555555555556	0.153846153846154	0.401709401709402	0.454545454545455	-0.454545	0.363636363636364	-0.363636	0.272727272727273	-0.272727	UPSTREAM
Gm18	53626996	A	C	A	32	32,0	C	43	0,43	M	24	19,5	M	35	6,29	0	1	0.87714912618617	0.519238845178939	0.791666666666667	0.171428571428571	0.620238095238095	0.40625	-0.40625	0.3125	-0.3125	0.25	-0.25	UPSTREAM
Gm18	53627168	T	A	T	21	21,0	A	29	0,29	W	38	27,11	W	33	6,27	0	1	0.747706213599172	0.233697974718343	0.710526315789474	0.181818181818182	0.528708133971292	0.476190476190476	-0.47619	0.333333333333333	-0.380952	0.285714285714286	-0.285714	UPSTREAM
Gm18	53627223	G	A	G	20	20,0	A	25	0,25	R	37	28,9	R	38	8,30	0	1	0.772486497796968	0.275077130879859	0.756756756756757	0.210526315789474	0.546230440967283	0.45	-0.45	0.35	-0.35	0.3	-0.3	UPSTREAM
Gm18	53627275	G	A	G	30	30,0	A	20	0,20	R	34	24,10	R	47	9,38	0	1	0.727461544599928	0.203727756178622	0.705882352941177	0.191489361702128	0.514392991239049	0.45	-0.45	0.35	-0.35	0.3	-0.3	UPSTREAM
Gm18	53627289	C	A	C	30	30,0	A	19	0,19	M	29	19,10	M	50	9,41	0	1	0.671995272051767	0.137034868545752	0.655172413793103	0.18	0.475172413793103	0.473684210526316	-0.473684	0.368421052631579	-0.368421	0.315789473684211	-0.315789	UPSTREAM
Gm18	53627300	A	C	A	30	30,0	C	24	0,24	M	26	17,9	M	52	11,41	0	1	0.625517537203484	0.0957629356511941	0.653846153846154	0.211538461538462	0.442307692307692	0.416666666666667	-0.416667	0.333333333333333	-0.333333	0.291666666666667	-0.291667	UPSTREAM
Gm18	53627329	C	T	C	27	27,0	T	27	0,27	Y	31	18,13	Y	53	14,39	0	1	0.447590415358496	0.017964034901347	0.580645161290323	0.264150943396226	0.316494217894096	0.407407407407407	-0.407407	0.333333333333333	-0.333333	0.259259259259259	-0.259259	UPSTREAM
Gm18	53627347	G	A	G	24	24,0	A	28	0,28	R	30	17,13	R	49	14,35	0	1	0.39732666752387	0.00990235686841122	0.566666666666667	0.285714285714286	0.280952380952381	0.416666666666667	-0.416667	0.333333333333333	-0.333333	0.291666666666667	-0.291667	UPSTREAM
Gm18	53627384	C	T	C	22	22,0	T	31	0,31	Y	37	28,9	Y	46	15,31	0	1	0.609059072396874	0.0838102398677351	0.756756756756757	0.326086956521739	0.430669800235018	0.454545454545455	-0.454545	0.363636363636364	-0.363636	0.272727272727273	-0.272727	UPSTREAM
Gm18	53627441	T	C	T	24	24,0	C	29	0,29	Y	33	24,9	Y	32	12,20	0	1	0.498188868563249	0.0306881068470765	0.727272727272727	0.375	0.352272727272727	0.416666666666667	-0.416667	0.333333333333333	-0.333333	0.291666666666667	-0.291667	UPSTREAM
Gm18	53627996	T	C	T	27	27,0	C	24	0,24	Y	24	14,10	Y	29	6,23	0	1	0.532362001927803	0.0427597588923711	0.583333333333333	0.206896551724138	0.376436781609195	0.416666666666667	-0.416667	0.333333333333333	-0.333333	0.291666666666667	-0.291667	INTRON
Gm18	53630695	T	A	T	21	21,0	A	24	0,24	W	30	21,9	W	19	5,14	0	1	0.617788029878773	0.0899906619253824	0.7	0.263157894736842	0.436842105263158	0.476190476190476	-0.47619	0.333333333333333	-0.380952	0.285714285714286	-0.285714	DOWNSTREAM
Gm18	53630804	T	C	T	36	36,0	C	22	0,22	Y	30	18,12	Y	17	5,12	0	1	0.432582972020006	0.0151477141296154	0.6	0.294117647058824	0.305882352941176	0.454545454545455	-0.454545	0.363636363636364	-0.363636	0.272727272727273	-0.272727	DOWNSTREAM
Gm18	53630973	C	T	C	35	35,0	T	22	0,22	Y	37	23,14	Y	22	7,15	0	1	0.429128685388396	0.014552504123385	0.621621621621622	0.318181818181818	0.303439803439803	0.454545454545455	-0.454545	0.363636363636364	-0.363636	0.272727272727273	-0.272727	DOWNSTREAM
Gm18	53631055	T	C	T	37	37,0	C	30	0,30	Y	34	21,13	Y	20	5,15	0	1	0.519931456754814	0.0379953517107317	0.617647058823529	0.25	0.367647058823529	0.4	-0.4	0.3	-0.3	0.266666666666667	-0.266667	DOWNSTREAM
Gm18	53631083	A	G	A	37	37,0	G	24	0,24	R	34	20,14	R	17	6,11	0	1	0.332756132323081	0.00407971982494026	0.588235294117647	0.352941176470588	0.235294117647059	0.416666666666667	-0.416667	0.333333333333333	-0.333333	0.291666666666667	-0.291667	DOWNSTREAM
Gm18	53631102	G	A	G	35	35,0	A	23	0,23	R	33	20,13	R	19	7,12	0	1	0.336073079415616	0.00428714948741904	0.606060606060606	0.368421052631579	0.237639553429027	0.434782608695652	-0.434783	0.347826086956522	-0.347826	0.304347826086956	-0.304348	DOWNSTREAM
Gm18	53631371	C	T	C	24	24,0	T	23	0,23	Y	38	23,15	Y	23	8,15	0	1	0.364070997178428	0.00639632344209543	0.605263157894737	0.347826086956522	0.257437070938215	0.434782608695652	-0.434783	0.347826086956522	-0.347826	0.304347826086956	-0.304348	DOWNSTREAM
Gm18	53632543	A	T	A	26	26,0	T	25	0,25	W	24	18,6	W	29	8,21	0	1	0.670532292504485	0.13554967807833	0.75	0.275862068965517	0.474137931034483	0.44	-0.4	0.32	-0.32	0.28	-0.28	DOWNSTREAM
Gm18	53632614	C	T	C	26	26,0	T	25	0,25	Y	21	16,5	Y	24	7,17	0	1	0.665017091830205	0.130066075668477	0.761904761904762	0.291666666666667	0.470238095238095	0.44	-0.4	0.32	-0.32	0.28	-0.28	DOWNSTREAM
Gm18	53633116	A	T	A	21	21,0	T	34	0,34	W	29	16,13	W	27	7,20	0	1	0.413607797935426	0.0121044090218064	0.551724137931034	0.259259259259259	0.292464878671775	0.476190476190476	-0.47619	0.333333333333333	-0.380952	0.285714285714286	-0.285714	DOWNSTREAM
Gm18	53633123	T	G	T	21	21,0	G	36	0,36	K	32	18,14	K	26	7,19	0	1	0.414745323580571	0.012271777978421	0.5625	0.269230769230769	0.293269230769231	0.476190476190476	-0.47619	0.333333333333333	-0.380952	0.285714285714286	-0.285714	DOWNSTREAM
Gm18	53633148	C	A	C	20	20,0	A	31	0,31	M	32	20,12	M	24	7,17	0	1	0.471404520791032	0.0232792355946188	0.625	0.291666666666667	0.333333333333333	0.45	-0.45	0.35	-0.35	0.3	-0.3	DOWNSTREAM
Gm18	53633368	T	A	T	30	30,0	A	23	0,23	W	21	17,4	W	19	3,16	0	1	0.921542672223069	0.664625883410712	0.80952380952381	0.157894736842105	0.651629072681704	0.434782608695652	-0.434783	0.347826086956522	-0.347826	0.304347826086956	-0.304348	DOWNSTREAM
Gm18	53633447	T	A	T	21	21,0	A	15	0,15	W	27	19,8	A	14	0,14	0	0	0.995187321669956	0.976167115050215	0.703703703703704	0	0.703703703703704	0.533333333333333	-0.533333	0.4	-0.4	0.333333333333333	-0.333333	UPSTREAM
Gm18	53633500	A	G	A	20	20,0	G	16	0,16	R	30	19,11	G	18	1,17	0	0	0.817101169371122	0.364232890327243	0.633333333333333	0.0555555555555556	0.577777777777778	0.5	-0.5	0.375	-0.375	0.3125	-0.3125	UPSTREAM
Gm18	53633539	C	T	C	19	19,0	T	22	0,22	Y	30	21,9	Y	25	5,20	0	1	0.707106781186547	0.176776695296637	0.7	0.2	0.5	0.473684210526316	-0.473684	0.368421052631579	-0.368421	0.315789473684211	-0.315789	UPSTREAM
Gm18	53633560	C	T	C	18	18,0	T	23	0,23	Y	33	23,10	Y	21	5,16	0	1	0.648946483166875	0.115091808924369	0.696969696969697	0.238095238095238	0.458874458874459	0.5	-0.5	0.388888888888889	-0.388889	0.277777777777778	-0.333333	UPSTREAM
Gm18	53633576	G	A	G	22	22,0	A	26	0,26	R	31	22,9	R	23	5,18	0	1	0.696197700410879	0.163554659876634	0.709677419354839	0.217391304347826	0.492286115007013	0.454545454545455	-0.454545	0.363636363636364	-0.363636	0.272727272727273	-0.272727	UPSTREAM
Gm18	53633585	A	G	A	23	23,0	G	28	0,28	R	32	22,10	R	24	5,19	0	1	0.677643998637108	0.142892022194649	0.6875	0.208333333333333	0.479166666666667	0.434782608695652	-0.434783	0.347826086956522	-0.347826	0.304347826086956	-0.304348	UPSTREAM
Gm18	53634110	C	A	C	16	16,0	A	16	0,16	M	15	12,3	M	17	3,14	0	1	0.881803750656165	0.533162638591489	0.8	0.176470588235294	0.623529411764706	0.5	-0.5	0.375	-0.375	0.3125	-0.3125	UPSTREAM
Gm18	53634148	C	T	C	16	16,0	T	16	0,16	Y	17	14,3	Y	23	3,20	0	1	0.98018382456038	0.90476888450987	0.823529411764706	0.130434782608696	0.69309462915601	0.5	-0.5	0.375	-0.375	0.3125	-0.3125	UPSTREAM
Gm18	53634168	T	C	T	17	17,0	C	20	0,20	Y	18	15,3	Y	25	3,22	0	1	1.00880567449281	1.04481062952338	0.833333333333333	0.12	0.713333333333333	0.470588235294118	-0.470588	0.352941176470588	-0.352941	0.294117647058824	-0.294118	UPSTREAM
Gm18	53634175	T	A	T	17	17,0	A	20	0,20	W	16	13,3	W	24	2,22	0	1	1.03119738923038	1.16602812003719	0.8125	0.0833333333333333	0.729166666666667	0.470588235294118	-0.470588	0.352941176470588	-0.352941	0.294117647058824	-0.294118	UPSTREAM
Gm18	53634426	A	G	A	22	22,0	G	34	0,34	R	39	30,9	R	47	11,36	0	1	0.756870433545012	0.248374897703874	0.769230769230769	0.234042553191489	0.53518821603928	0.454545454545455	-0.454545	0.363636363636364	-0.363636	0.272727272727273	-0.272727	UPSTREAM
Gm18	53638769	T	A	T	21	21,0	A	45	0,45	W	47	36,11	W	39	11,28	0	1	0.684346661115622	0.150100024630205	0.765957446808511	0.282051282051282	0.483906164757229	0.476190476190476	-0.47619	0.333333333333333	-0.380952	0.285714285714286	-0.285714	INTRON
Gm18	53638796	C	A	C	24	24,0	A	48	0,48	M	45	33,12	M	40	12,28	0	1	0.612825877028341	0.0864341722163281	0.733333333333333	0.3	0.433333333333333	0.416666666666667	-0.416667	0.333333333333333	-0.333333	0.291666666666667	-0.291667	INTRON
Gm18	53639082	T	C	T	29	29,0	C	31	0,31	Y	21	16,5	Y	25	6,19	0	1	0.738084792552815	0.219043961992821	0.761904761904762	0.24	0.521904761904762	0.413793103448276	-0.413793	0.310344827586207	-0.310345	0.275862068965517	-0.275862	INTRON
Gm18	53640243	T	G	T	21	21,0	G	30	0,30	K	17	10,7	G	18	1,17	0	0	0.753322910675864	0.242608425194019	0.588235294117647	0.0555555555555556	0.532679738562091	0.476190476190476	-0.47619	0.333333333333333	-0.380952	0.285714285714286	-0.285714	INTRON
Gm18	53640367	T	C	T	23	23,0	C	29	0,29	Y	22	17,5	Y	25	5,20	0	1	0.809958676631864	0.348589507399586	0.772727272727273	0.2	0.572727272727273	0.434782608695652	-0.434783	0.347826086956522	-0.347826	0.304347826086956	-0.304348	INTRON
Gm18	53641228	G	A	G	29	29,0	A	33	0,33	R	20	15,5	R	17	3,14	0	1	0.81109307253751	0.351037457799582	0.75	0.176470588235294	0.573529411764706	0.413793103448276	-0.413793	0.310344827586207	-0.310345	0.275862068965517	-0.275862	INTRON
Gm18	53642005	T	G	T	17	17,0	G	31	0,31	K	14	10,4	K	20	3,17	0	1	0.798020510196247	0.323646017407384	0.714285714285714	0.15	0.564285714285714	0.470588235294118	-0.470588	0.352941176470588	-0.352941	0.294117647058824	-0.294118	STOP_LOST	tAa/tCa	Glyma.18G246100.Wm82.a4.v1	--	--	Molecular Function: protein dimerization activity (GO:0046983);	K13422|7.0e-07|zju:107430065|K13422 transcription factor MYC2 | (RefSeq) transcription factor bHLH28-like isoform X1	--	--	Helix-loop-helix DNA-binding domain	Transcription factor bHLH25 OS=Arabidopsis thaliana OX=3702 GN=BHLH25 PE=2 SV=2	Transcription factor bHLH25 (Fragment) OS=Glycine soja OX=3848 GN=D0Y65_049321 PE=4 SV=1	--	--	Transcription factor bHLH25, partial [Glycine soja]
Gm18	53642174	A	G	A	24	24,0	G	26	0,26	R	12	8,4	R	15	2,13	0	1	0.754247233265651	0.244100477428631	0.666666666666667	0.133333333333333	0.533333333333333	0.416666666666667	-0.416667	0.333333333333333	-0.333333	0.291666666666667	-0.291667	INTRON
Gm18	53642187	A	T	A	25	25,0	T	27	0,27	W	14	9,5	W	15	2,13	0	1	0.720575481780577	0.194266271033532	0.642857142857143	0.133333333333333	0.50952380952381	0.44	-0.4	0.32	-0.32	0.28	-0.28	INTRON
Gm18	53642203	G	A	G	29	29,0	A	31	0,31	R	17	11,6	A	18	1,17	0	0	0.836511943756635	0.409600738601186	0.647058823529412	0.0555555555555556	0.591503267973856	0.413793103448276	-0.413793	0.310344827586207	-0.310345	0.275862068965517	-0.275862	INTRON
Gm18	53642596	T	G	T	20	20,0	G	28	0,28	K	22	16,6	K	21	2,19	0	1	0.893831948512865	0.570531159856601	0.727272727272727	0.0952380952380952	0.632034632034632	0.45	-0.45	0.35	-0.35	0.3	-0.3	INTRON
Gm18	53642751	C	G	C	14	14,0	G	29	0,29	S	22	14,8	S	20	3,17	0	1	0.687822050790551	0.153950276580539	0.636363636363636	0.15	0.486363636363636	0.571428571428571	-0.5	0.428571428571429	-0.428571	0.357142857142857	-0.357143	INTRON
Gm18	53642869	A	T	N	.	.	T	12	0,12	N	.	.	T	9	0,9	0	0	--	--	--	--	--	--	--	--	--	--	--	INTRON
Gm18	53642884	T	G	T	1	1,0	G	11	0,11	N	.	.	G	9	0,9	0	0	--	--	--	--	--	--	--	--	--	--	--	INTRON
Gm18	53643174	T	A	T	26	26,0	A	25	0,25	W	27	13,14	W	25	9,16	0	1	0.171800758688287	0.000149666770273244	0.481481481481481	0.36	0.121481481481481	0.44	-0.4	0.32	-0.32	0.28	-0.28	INTRON
Gm18	53643332	A	G	A	31	31,0	G	26	0,26	R	30	21,9	R	20	5,15	0	1	0.636396103067893	0.104384870805711	0.7	0.25	0.45	0.423076923076923	-0.423077	0.307692307692308	-0.307692	0.269230769230769	-0.269231	INTRON
Gm18	53644071	G	A	G	25	25,0	A	24	0,24	R	23	11,12	R	16	2,14	0	1	0.499586312794843	0.0311209364928483	0.478260869565217	0.125	0.353260869565217	0.416666666666667	-0.416667	0.333333333333333	-0.333333	0.291666666666667	-0.291667	INTRON
Gm18	53644215	G	A	G	21	21,0	A	17	0,17	R	22	17,5	R	28	5,23	0	1	0.84026325296843	0.4188676838523	0.772727272727273	0.178571428571429	0.594155844155844	0.470588235294118	-0.470588	0.352941176470588	-0.352941	0.294117647058824	-0.294118	NON_SYNONYMOUS_CODING	aCc/aTc	Glyma.18G246100.Wm82.a4.v1	--	--	Molecular Function: protein dimerization activity (GO:0046983);	K13422|7.0e-07|zju:107430065|K13422 transcription factor MYC2 | (RefSeq) transcription factor bHLH28-like isoform X1	--	--	Helix-loop-helix DNA-binding domain	Transcription factor bHLH25 OS=Arabidopsis thaliana OX=3702 GN=BHLH25 PE=2 SV=2	Transcription factor bHLH25 (Fragment) OS=Glycine soja OX=3848 GN=D0Y65_049321 PE=4 SV=1	--	--	Transcription factor bHLH25, partial [Glycine soja]
Gm18	53645334	A	T	A	16	16,0	T	28	0,28	W	13	6,7	W	26	4,22	0	1	0.435142634576337	0.0156012064635751	0.461538461538462	0.153846153846154	0.307692307692308	0.5	-0.5	0.375	-0.375	0.3125	-0.3125	UPSTREAM
Gm18	53645575	C	T	C	27	27,0	T	23	0,23	Y	15	7,8	Y	32	8,24	0	1	0.306412938514171	0.00270106788176026	0.466666666666667	0.25	0.216666666666667	0.434782608695652	-0.434783	0.347826086956522	-0.347826	0.304347826086956	-0.304348	UPSTREAM
Gm18	53645785	G	A	G	34	34,0	A	43	0,43	R	35	18,17	R	34	8,26	0	1	0.39455369975451	0.00956160064407241	0.514285714285714	0.235294117647059	0.278991596638655	0.382352941176471	-0.382353	0.294117647058824	-0.294118	0.235294117647059	-0.264706	UPSTREAM
Gm18	53645940	A	G	A	27	27,0	G	33	0,33	R	27	15,12	R	36	4,32	0	1	0.628539361054709	0.0980985071970769	0.555555555555556	0.111111111111111	0.444444444444444	0.407407407407407	-0.407407	0.333333333333333	-0.333333	0.259259259259259	-0.259259	UPSTREAM
Gm18	53645991	T	G	T	25	25,0	G	38	0,38	K	27	15,12	K	38	6,32	0	1	0.56237732304895	0.0562521337528588	0.555555555555556	0.157894736842105	0.39766081871345	0.44	-0.4	0.32	-0.32	0.28	-0.28	UPSTREAM
Gm18	53646152	A	G	A	31	31,0	G	54	0,54	R	41	26,15	R	52	14,38	0	1	0.516068551372546	0.0366047101534846	0.634146341463415	0.269230769230769	0.364915572232645	0.387096774193548	-0.387097	0.290322580645161	-0.290323	0.258064516129032	-0.258065	UPSTREAM
Gm18	53646221	A	C	A	25	25,0	C	52	0,52	M	37	22,15	M	54	13,41	0	1	0.500424919218107	0.0313830131429721	0.594594594594595	0.240740740740741	0.353853853853854	0.44	-0.4	0.32	-0.32	0.28	-0.28	DOWNSTREAM
Gm18	53646242	A	G	A	24	24,0	G	52	0,52	R	39	24,15	R	52	10,42	0	1	0.598321122542463	0.0766781586354137	0.615384615384615	0.192307692307692	0.423076923076923	0.416666666666667	-0.416667	0.333333333333333	-0.333333	0.291666666666667	-0.291667	DOWNSTREAM
Gm18	53647495	G	C	G	34	34,0	C	26	0,26	S	30	20,10	S	22	5,17	0	1	0.621396868315451	0.0926499738218271	0.666666666666667	0.227272727272727	0.439393939393939	0.423076923076923	-0.423077	0.307692307692308	-0.307692	0.269230769230769	-0.269231	NON_SYNONYMOUS_CODING	Cat/Gat	Glyma.18G246200.Wm82.a4.v1	--	--	Molecular Function: protein dimerization activity (GO:0046983);	--	--	--	Helix-loop-helix DNA-binding domain	Transcription factor bHLH25 OS=Arabidopsis thaliana OX=3702 GN=BHLH25 PE=2 SV=2	BHLH domain-containing protein OS=Glycine max OX=3847 GN=GLYMA_18G246200 PE=4 SV=1	--	--	hypothetical protein GLYMA_18G246200 [Glycine max]
Gm18	53648122	C	A	C	22	22,0	A	21	0,21	M	14	7,7	M	21	5,16	0	1	0.370389266335811	0.00697094992367198	0.5	0.238095238095238	0.261904761904762	0.476190476190476	-0.47619	0.333333333333333	-0.380952	0.285714285714286	-0.285714	INTRON
Gm18	53648400	C	G	C	22	22,0	G	33	0,33	S	28	19,9	S	23	3,20	0	1	0.775182278754196	0.279910493089367	0.678571428571429	0.130434782608696	0.548136645962733	0.454545454545455	-0.454545	0.363636363636364	-0.363636	0.272727272727273	-0.272727	NON_SYNONYMOUS_CODING	Gat/Cat	Glyma.18G246200.Wm82.a4.v1	--	--	Molecular Function: protein dimerization activity (GO:0046983);	--	--	--	Helix-loop-helix DNA-binding domain	Transcription factor bHLH25 OS=Arabidopsis thaliana OX=3702 GN=BHLH25 PE=2 SV=2	BHLH domain-containing protein OS=Glycine max OX=3847 GN=GLYMA_18G246200 PE=4 SV=1	--	--	hypothetical protein GLYMA_18G246200 [Glycine max]
Gm18	53648444	G	C	G	26	26,0	C	36	0,36	S	23	16,7	S	26	5,21	0	1	0.711836592431943	0.182768584014443	0.695652173913043	0.192307692307692	0.503344481605351	0.423076923076923	-0.423077	0.307692307692308	-0.307692	0.269230769230769	-0.269231	NON_SYNONYMOUS_CODING	tCt/tGt	Glyma.18G246200.Wm82.a4.v1	--	--	Molecular Function: protein dimerization activity (GO:0046983);	--	--	--	Helix-loop-helix DNA-binding domain	Transcription factor bHLH25 OS=Arabidopsis thaliana OX=3702 GN=BHLH25 PE=2 SV=2	BHLH domain-containing protein OS=Glycine max OX=3847 GN=GLYMA_18G246200 PE=4 SV=1	--	--	hypothetical protein GLYMA_18G246200 [Glycine max]
Gm18	53648490	G	C	G	25	25,0	C	27	0,27	S	18	13,5	S	27	5,22	0	1	0.75948506127444	0.252694726989095	0.722222222222222	0.185185185185185	0.537037037037037	0.44	-0.4	0.32	-0.32	0.28	-0.28	NON_SYNONYMOUS_CODING	Ctg/Gtg	Glyma.18G246200.Wm82.a4.v1	--	--	Molecular Function: protein dimerization activity (GO:0046983);	--	--	--	Helix-loop-helix DNA-binding domain	Transcription factor bHLH25 OS=Arabidopsis thaliana OX=3702 GN=BHLH25 PE=2 SV=2	BHLH domain-containing protein OS=Glycine max OX=3847 GN=GLYMA_18G246200 PE=4 SV=1	--	--	hypothetical protein GLYMA_18G246200 [Glycine max]
Gm18	53648499	T	C	T	25	25,0	C	29	0,29	Y	21	14,7	Y	27	5,22	0	1	0.680917641142601	0.14637702961325	0.666666666666667	0.185185185185185	0.481481481481481	0.44	-0.4	0.32	-0.32	0.28	-0.28	NON_SYNONYMOUS_CODING	Atc/Gtc	Glyma.18G246200.Wm82.a4.v1	--	--	Molecular Function: protein dimerization activity (GO:0046983);	--	--	--	Helix-loop-helix DNA-binding domain	Transcription factor bHLH25 OS=Arabidopsis thaliana OX=3702 GN=BHLH25 PE=2 SV=2	BHLH domain-containing protein OS=Glycine max OX=3847 GN=GLYMA_18G246200 PE=4 SV=1	--	--	hypothetical protein GLYMA_18G246200 [Glycine max]
Gm18	53648578	T	A	T	26	26,0	A	30	0,30	W	17	12,5	W	24	4,20	0	1	0.762566136573728	0.257862137188717	0.705882352941177	0.166666666666667	0.53921568627451	0.423076923076923	-0.423077	0.307692307692308	-0.307692	0.269230769230769	-0.269231	SYNONYMOUS_CODING	atA/atT	Glyma.18G246200.Wm82.a4.v1	--	--	Molecular Function: protein dimerization activity (GO:0046983);	--	--	--	Helix-loop-helix DNA-binding domain	Transcription factor bHLH25 OS=Arabidopsis thaliana OX=3702 GN=BHLH25 PE=2 SV=2	BHLH domain-containing protein OS=Glycine max OX=3847 GN=GLYMA_18G246200 PE=4 SV=1	--	--	hypothetical protein GLYMA_18G246200 [Glycine max]
Gm18	53648702	T	C	T	24	24,0	C	18	0,18	Y	23	16,7	Y	23	5,18	0	1	0.67636300809148	0.141546532516213	0.695652173913043	0.217391304347826	0.478260869565217	0.5	-0.5	0.388888888888889	-0.388889	0.277777777777778	-0.333333	INTRON
Gm18	53648800	G	C	G	30	30,0	C	23	0,23	S	20	14,6	S	18	2,16	0	1	0.832814653397489	0.40062845292818	0.7	0.111111111111111	0.588888888888889	0.434782608695652	-0.434783	0.347826086956522	-0.347826	0.304347826086956	-0.304348	INTRON
Gm18	53648836	A	C	A	27	27,0	C	28	0,28	M	21	16,5	M	20	3,17	0	1	0.865364013166394	0.485281967586675	0.761904761904762	0.15	0.611904761904762	0.407407407407407	-0.407407	0.333333333333333	-0.333333	0.259259259259259	-0.259259	INTRON
Gm18	53648909	G	A	G	28	28,0	A	25	0,25	R	20	15,5	R	20	3,17	0	1	0.848528137423857	0.439876986440527	0.75	0.15	0.6	0.44	-0.4	0.32	-0.32	0.28	-0.28	INTRON
Gm18	53648939	A	T	A	31	31,0	T	22	0,22	W	26	20,6	W	26	4,22	0	1	0.870285269152674	0.499238606834404	0.769230769230769	0.153846153846154	0.615384615384615	0.454545454545455	-0.454545	0.363636363636364	-0.363636	0.272727272727273	-0.272727	INTRON
Gm18	53649010	T	A	T	37	37,0	A	35	0,35	W	25	14,11	W	30	4,26	0	1	0.603397786612521	0.0799868444438137	0.56	0.133333333333333	0.426666666666667	0.371428571428571	-0.371429	0.285714285714286	-0.285714	0.257142857142857	-0.257143	INTRON
Gm18	53649194	A	G	A	38	38,0	G	37	0,37	R	27	15,12	R	29	6,23	0	1	0.493078291861884	0.0291460304354722	0.555555555555556	0.206896551724138	0.348659003831418	0.378378378378378	-0.378378	0.297297297297297	-0.297297	0.243243243243243	-0.243243	INTRON
Gm18	53649222	T	C	T	32	32,0	C	36	0,36	Y	30	17,13	Y	33	7,26	0	1	0.501402990295915	0.0316909018584297	0.566666666666667	0.212121212121212	0.354545454545454	0.40625	-0.40625	0.3125	-0.3125	0.25	-0.25	INTRON
Gm18	53649254	T	G	T	28	28,0	G	38	0,38	K	27	15,12	K	32	9,23	0	1	0.387926636900953	0.00878512624485632	0.555555555555556	0.28125	0.274305555555556	0.392857142857143	-0.428571	0.321428571428571	-0.321429	0.25	-0.25	INTRON
Gm18	53649291	T	A	T	22	22,0	A	39	0,39	W	28	17,11	W	27	8,19	0	1	0.43960342216624	0.0164174356619488	0.607142857142857	0.296296296296296	0.310846560846561	0.454545454545455	-0.454545	0.363636363636364	-0.363636	0.272727272727273	-0.272727	INTRON
Gm18	53649321	T	A	T	24	24,0	A	34	0,34	W	25	16,9	W	27	9,18	0	1	0.433692159127749	0.0153429140546331	0.64	0.333333333333333	0.306666666666667	0.416666666666667	-0.416667	0.333333333333333	-0.333333	0.291666666666667	-0.291667	INTRON
Gm18	53649336	G	A	G	26	26,0	A	32	0,32	R	27	18,9	R	24	9,15	0	1	0.412478955692153	0.0119401279491809	0.666666666666667	0.375	0.291666666666667	0.423076923076923	-0.423077	0.307692307692308	-0.307692	0.269230769230769	-0.269231	INTRON
Gm18	53649450	G	C	G	14	14,0	C	14	0,14	S	23	16,7	S	18	6,12	0	1	0.512396218251121	0.0353207225133433	0.695652173913043	0.333333333333333	0.36231884057971	0.571428571428571	-0.5	0.428571428571429	-0.428571	0.357142857142857	-0.357143	INTRON
Gm18	53649495	A	G	A	10	10,0	G	13	0,13	R	18	12,6	R	9	1,8	0	1	0.785674201318386	0.299372885733267	0.666666666666667	0.111111111111111	0.555555555555556	0.6	-0.6	0.5	-0.5	0.4	-0.4	INTRON
Gm18	53649615	G	T	G	21	21,0	T	11	0,11	K	21	16,5	K	16	3,13	0	1	0.812331004577403	0.353724504788315	0.761904761904762	0.1875	0.574404761904762	0.636363636363636	-0.545455	0.454545454545455	-0.454545	0.363636363636364	-0.363636	INTRON
Gm18	53649639	T	G	T	27	27,0	G	13	0,13	K	27	21,6	K	22	4,18	0	1	0.842814143232451	0.425264445121038	0.777777777777778	0.181818181818182	0.595959595959596	0.538461538461539	-0.538462	0.384615384615385	-0.384615	0.384615384615385	-0.384615	INTRON
Gm18	53649743	G	C	G	24	24,0	C	18	2,16	S	32	22,10	S	31	6,25	0	1	0.698553070123807	0.166340126924198	0.6875	0.193548387096774	0.493951612903226	0.5	-0.5	0.388888888888889	-0.388889	0.277777777777778	-0.333333	INTRON
Gm18	53649797	C	G	C	13	13,0	G	20	0,20	S	31	18,13	S	19	5,14	0	1	0.448994798240694	0.0182476334271813	0.580645161290323	0.263157894736842	0.317487266553481	0.538461538461539	-0.538462	0.384615384615385	-0.384615	0.384615384615385	-0.384615	INTRON
Gm18	53649880	G	A	G	20	20,0	A	21	0,21	R	28	17,11	R	22	3,19	0	1	0.665782358909412	0.130816166387052	0.607142857142857	0.136363636363636	0.470779220779221	0.45	-0.45	0.35	-0.35	0.3	-0.3	INTRON
Gm18	53650003	T	A	T	24	24,0	A	26	0,26	W	29	20,9	W	28	2,26	0	1	0.87430444373312	0.510873562475288	0.689655172413793	0.0714285714285714	0.618226600985222	0.416666666666667	-0.416667	0.333333333333333	-0.333333	0.291666666666667	-0.291667	INTRON
Gm18	53650315	T	C	T	14	14,0	C	23	0,23	Y	10	4,6	Y	18	3,15	0	1	0.329983164553722	0.00391254112638759	0.4	0.166666666666667	0.233333333333333	0.571428571428571	-0.5	0.428571428571429	-0.428571	0.357142857142857	-0.357143	INTRON
Gm18	53650339	G	A	G	16	16,0	A	19	0,19	R	9	4,5	R	18	3,15	0	1	0.392837100659193	0.0093554026791646	0.444444444444444	0.166666666666667	0.277777777777778	0.5	-0.5	0.375	-0.375	0.3125	-0.3125	INTRON
Gm18	53650365	A	G	A	10	10,0	G	20	0,20	R	9	4,5	R	15	1,14	0	1	0.534258456896503	0.0435268287916625	0.444444444444444	0.0666666666666667	0.377777777777778	0.6	-0.6	0.5	-0.5	0.4	-0.4	INTRON
Gm18	53650395	G	A	G	7	7,0	A	16	0,16	R	10	4,6	R	14	4,10	0	1	0.161624407128354	0.000110289641249103	0.4	0.285714285714286	0.114285714285714	0.714285714285714	-0.714286	0.571428571428571	-0.571429	0.428571428571429	-0.428571	INTRON
Gm18	53650428	C	T	C	8	8,0	T	16	0,16	Y	11	5,6	Y	12	5,7	0	1	0.0535686955444354	4.41118584143572e-07	0.454545454545455	0.416666666666667	0.0378787878787878	0.625	-0.625	0.5	-0.5	0.375	-0.375	INTRON
Gm18	53650582	T	C	T	27	27,0	C	23	0,21	Y	17	12,5	Y	28	10,18	0	1	0.493192124693138	0.0291796894655531	0.705882352941177	0.357142857142857	0.348739495798319	0.476190476190476	-0.47619	0.333333333333333	-0.380952	0.285714285714286	-0.285714	INTRON
Gm18	53650665	A	G	A	20	20,0	G	29	0,29	R	22	10,12	R	38	11,27	0	1	0.233446736372592	0.000693328470101972	0.454545454545455	0.289473684210526	0.165071770334928	0.45	-0.45	0.35	-0.35	0.3	-0.3	INTRON
Gm18	53650674	A	G	A	19	19,0	G	27	0,27	R	20	9,11	R	37	9,28	0	1	0.29239820951768	0.00213733966043479	0.45	0.243243243243243	0.206756756756757	0.473684210526316	-0.473684	0.368421052631579	-0.368421	0.315789473684211	-0.315789	INTRON
Gm18	53650737	C	T	C	22	22,0	T	33	0,33	Y	31	14,17	Y	36	9,27	0	1	0.28512370209135	0.00188437184511495	0.451612903225806	0.25	0.201612903225806	0.454545454545455	-0.454545	0.363636363636364	-0.363636	0.272727272727273	-0.272727	INTRON
Gm18	53650757	C	T	C	23	23,0	T	34	0,34	Y	32	14,18	Y	34	10,24	0	1	0.202773268134378	0.000342810017382405	0.4375	0.294117647058824	0.143382352941176	0.434782608695652	-0.434783	0.347826086956522	-0.347826	0.304347826086956	-0.304348	INTRON
Gm18	53650797	A	C	A	18	18,0	C	31	0,31	M	33	16,17	M	35	7,28	0	1	0.402836590494154	0.0106082698283699	0.484848484848485	0.2	0.284848484848485	0.5	-0.5	0.388888888888889	-0.388889	0.277777777777778	-0.333333	INTRON
Gm18	53650823	G	A	G	25	25,0	A	29	0,29	R	34	19,15	R	27	6,21	0	1	0.476026133739963	0.0244429703117253	0.558823529411765	0.222222222222222	0.336601307189543	0.44	-0.4	0.32	-0.32	0.28	-0.28	INTRON
Gm18	53650838	G	A	G	26	26,0	A	30	0,30	R	35	17,18	R	29	7,22	0	1	0.345541835929584	0.0049260995265455	0.485714285714286	0.241379310344828	0.244334975369458	0.423076923076923	-0.423077	0.307692307692308	-0.307692	0.269230769230769	-0.269231	INTRON
Gm18	53651501	G	A	G	33	33,0	A	23	0,23	R	24	13,11	R	22	4,18	0	1	0.508902607672136	0.0341329151587284	0.541666666666667	0.181818181818182	0.359848484848485	0.434782608695652	-0.434783	0.347826086956522	-0.347826	0.304347826086956	-0.304348	NON_SYNONYMOUS_CODING	cCc/cTc	Glyma.18G246200.Wm82.a4.v1	--	--	Molecular Function: protein dimerization activity (GO:0046983);	--	--	--	Helix-loop-helix DNA-binding domain	Transcription factor bHLH25 OS=Arabidopsis thaliana OX=3702 GN=BHLH25 PE=2 SV=2	BHLH domain-containing protein OS=Glycine max OX=3847 GN=GLYMA_18G246200 PE=4 SV=1	--	--	hypothetical protein GLYMA_18G246200 [Glycine max]
Gm18	53651558	G	T	G	35	35,0	T	17	0,17	K	21	11,10	K	20	2,18	0	1	0.599357176434312	0.0773443419334971	0.523809523809524	0.1	0.423809523809524	0.470588235294118	-0.470588	0.352941176470588	-0.352941	0.294117647058824	-0.294118	NON_SYNONYMOUS_CODING	gCa/gAa	Glyma.18G246200.Wm82.a4.v1	--	--	Molecular Function: protein dimerization activity (GO:0046983);	--	--	--	Helix-loop-helix DNA-binding domain	Transcription factor bHLH25 OS=Arabidopsis thaliana OX=3702 GN=BHLH25 PE=2 SV=2	BHLH domain-containing protein OS=Glycine max OX=3847 GN=GLYMA_18G246200 PE=4 SV=1	--	--	hypothetical protein GLYMA_18G246200 [Glycine max]
Gm18	53651609	T	C	T	37	37,0	C	22	0,22	Y	14	9,5	Y	21	3,18	0	1	0.707106781186547	0.176776695296637	0.642857142857143	0.142857142857143	0.5	0.454545454545455	-0.454545	0.363636363636364	-0.363636	0.272727272727273	-0.272727	NON_SYNONYMOUS_CODING	gAt/gGt	Glyma.18G246200.Wm82.a4.v1	--	--	Molecular Function: protein dimerization activity (GO:0046983);	--	--	--	Helix-loop-helix DNA-binding domain	Transcription factor bHLH25 OS=Arabidopsis thaliana OX=3702 GN=BHLH25 PE=2 SV=2	BHLH domain-containing protein OS=Glycine max OX=3847 GN=GLYMA_18G246200 PE=4 SV=1	--	--	hypothetical protein GLYMA_18G246200 [Glycine max]
Gm18	53651643	G	A	G	34	34,0	A	27	0,27	R	14	10,4	R	20	4,16	0	1	0.727309832077592	0.203515407066195	0.714285714285714	0.2	0.514285714285714	0.407407407407407	-0.407407	0.333333333333333	-0.333333	0.259259259259259	-0.259259	INTRON
Gm18	53651756	G	A	G	28	28,0	A	18	0,18	R	19	14,5	R	25	2,23	0	1	0.928915013600854	0.691639695830363	0.736842105263158	0.08	0.656842105263158	0.5	-0.5	0.388888888888889	-0.388889	0.277777777777778	-0.333333	UPSTREAM
Gm18	53651788	C	G	C	28	28,0	G	14	0,14	S	13	10,3	G	19	1,18	0	0	1.01342429368436	1.06894793999086	0.769230769230769	0.0526315789473684	0.716599190283401	0.571428571428571	-0.5	0.428571428571429	-0.428571	0.357142857142857	-0.357143	UPSTREAM
Gm18	53651798	A	T	A	28	28,0	T	16	0,16	W	12	10,2	W	23	3,20	0	1	0.994048663407175	0.97059539950451	0.833333333333333	0.130434782608696	0.702898550724638	0.5	-0.5	0.375	-0.375	0.3125	-0.3125	UPSTREAM
Gm18	53651970	T	C	T	26	26,0	C	23	0,23	Y	19	9,10	Y	29	5,24	0	1	0.426060710261223	0.0140396873018291	0.473684210526316	0.172413793103448	0.301270417422867	0.434782608695652	-0.434783	0.347826086956522	-0.347826	0.304347826086956	-0.304348	UPSTREAM
Gm18	53652000	A	C	A	24	24,0	C	25	0,25	M	17	8,9	M	30	5,25	0	1	0.429810004250647	0.0146683951051699	0.470588235294118	0.166666666666667	0.303921568627451	0.416666666666667	-0.416667	0.333333333333333	-0.333333	0.291666666666667	-0.291667	UPSTREAM
Gm18	53652062	C	G	C	20	20,0	G	27	0,27	S	22	14,8	S	30	7,23	0	1	0.569970920592793	0.0601538591533563	0.636363636363636	0.233333333333333	0.403030303030303	0.45	-0.45	0.35	-0.35	0.3	-0.3	UPSTREAM
Gm18	53652137	A	G	A	19	19,0	G	28	0,28	R	29	18,11	R	33	10,23	0	1	0.449238164014024	0.0182971403049696	0.620689655172414	0.303030303030303	0.317659352142111	0.473684210526316	-0.473684	0.368421052631579	-0.368421	0.315789473684211	-0.315789	UPSTREAM
Gm18	53652206	A	G	A	27	27,0	G	38	0,38	R	33	18,15	R	36	9,27	0	1	0.417835825246596	0.0127358626938777	0.545454545454545	0.25	0.295454545454545	0.407407407407407	-0.407407	0.333333333333333	-0.333333	0.259259259259259	-0.259259	UPSTREAM
Gm18	53652371	T	A	T	29	29,0	A	39	0,39	W	24	12,12	W	32	9,23	0	1	0.309359216769115	0.00283344833169038	0.5	0.28125	0.21875	0.413793103448276	-0.413793	0.310344827586207	-0.310345	0.275862068965517	-0.275862	UPSTREAM
Gm18	53652788	A	C	A	28	28,0	C	34	0,34	M	35	26,9	M	33	9,24	0	1	0.664864038414364	0.129916471272463	0.742857142857143	0.272727272727273	0.47012987012987	0.392857142857143	-0.428571	0.321428571428571	-0.321429	0.25	-0.25	UPSTREAM
Gm18	53653507	A	C	A	41	41,0	C	32	0,32	M	43	26,17	M	35	7,28	0	1	0.572263162448648	0.0613732260979911	0.604651162790698	0.2	0.404651162790698	0.40625	-0.40625	0.3125	-0.3125	0.25	-0.25	UPSTREAM
Gm18	53654712	A	T	A	26	26,0	T	22	0,22	W	21	14,7	W	20	2,18	0	1	0.801387685344754	0.330531856136687	0.666666666666667	0.1	0.566666666666667	0.454545454545455	-0.454545	0.363636363636364	-0.363636	0.272727272727273	-0.272727	UPSTREAM
Gm18	53656477	T	G	T	15	15,0	G	40	0,40	K	31	22,9	K	30	5,25	0	1	0.767933170966036	0.267065099229956	0.709677419354839	0.166666666666667	0.543010752688172	0.533333333333333	-0.533333	0.4	-0.4	0.333333333333333	-0.333333	UPSTREAM
Gm18	53656811	A	C	A	16	16,0	C	30	0,30	M	30	18,12	M	27	7,20	0	1	0.48188017680861	0.025983359675241	0.6	0.259259259259259	0.340740740740741	0.5	-0.5	0.375	-0.375	0.3125	-0.3125	UPSTREAM
Gm18	53657156	A	G	A	18	18,0	G	19	0,19	R	19	8,11	R	27	5,22	0	1	0.333566941612367	0.00412966682791514	0.421052631578947	0.185185185185185	0.235867446393762	0.5	-0.5	0.388888888888889	-0.388889	0.277777777777778	-0.333333	INTRON
Gm18	53658001	T	G	T	22	22,0	G	22	0,22	K	37	23,14	K	24	8,16	0	1	0.407701207170622	0.0112644498751581	0.621621621621622	0.333333333333333	0.288288288288288	0.454545454545455	-0.454545	0.363636363636364	-0.363636	0.272727272727273	-0.272727	INTRON
Gm18	53659290	T	G	T	26	26,0	G	32	0,32	K	33	24,9	K	22	4,18	0	1	0.77138921583987	0.273129000403927	0.727272727272727	0.181818181818182	0.545454545454545	0.423076923076923	-0.423077	0.307692307692308	-0.307692	0.269230769230769	-0.269231	DOWNSTREAM
Gm18	53660152	T	A	T	15	15,0	A	32	0,32	W	32	23,9	W	29	5,24	0	1	0.772636073408577	0.275343548266697	0.71875	0.172413793103448	0.546336206896552	0.533333333333333	-0.533333	0.4	-0.4	0.333333333333333	-0.333333	DOWNSTREAM
Gm18	53660399	A	C	A	13	13,0	C	17	0,17	M	19	15,4	M	17	3,14	0	1	0.866917292104869	0.489652897548971	0.789473684210526	0.176470588235294	0.613003095975232	0.538461538461539	-0.538462	0.384615384615385	-0.384615	0.384615384615385	-0.384615	DOWNSTREAM
Gm18	53660598	G	C	G	15	15,0	C	13	0,13	S	21	13,8	S	18	5,13	0	1	0.482628437952723	0.0261857213113967	0.619047619047619	0.277777777777778	0.341269841269841	0.538461538461539	-0.538462	0.384615384615385	-0.384615	0.384615384615385	-0.384615	DOWNSTREAM
Gm18	53660686	G	C	G	14	14,0	C	13	0,13	S	21	12,9	S	10	4,6	0	1	0.242436610692531	0.00083751196323537	0.571428571428571	0.4	0.171428571428571	0.538461538461539	-0.538462	0.384615384615385	-0.384615	0.384615384615385	-0.384615	DOWNSTREAM
Gm18	53660785	T	C	T	4	4,0	C	16	0,16	Y	19	10,9	Y	12	6,6	0	1	0.0372161463782393	7.13932259156992e-08	0.526315789473684	0.5	0.0263157894736842	1	-1	0.75	-0.75	0.5	-0.5	DOWNSTREAM
Gm18	53660814	T	C	T	3	3,0	C	15	0,15	Y	14	6,8	Y	15	7,8	0	1	0.0538748023761179	4.53866836416059e-07	0.428571428571429	0.466666666666667	-0.0380952	1	-1	0.666666666666667	-0.666667	0.666666666666667	-0.666667	DOWNSTREAM
Gm18	53660984	T	C	T	19	19,0	C	24	0,24	Y	14	9,5	Y	23	9,14	0	1	0.355749374385779	0.00569797743565947	0.642857142857143	0.391304347826087	0.251552795031056	0.473684210526316	-0.473684	0.368421052631579	-0.368421	0.315789473684211	-0.315789	DOWNSTREAM
Gm18	53660993	T	C	T	20	20,0	C	24	0,24	Y	13	8,5	Y	25	8,17	0	1	0.417736929193283	0.0127207978000198	0.615384615384615	0.32	0.295384615384615	0.45	-0.45	0.35	-0.35	0.3	-0.3	DOWNSTREAM
Gm18	53661227	T	A	T	27	27,0	A	15	0,15	W	26	13,13	W	29	7,22	0	1	0.365744886820628	0.00654472370079724	0.5	0.241379310344828	0.258620689655172	0.533333333333333	-0.533333	0.4	-0.4	0.333333333333333	-0.333333	DOWNSTREAM
Gm18	53661258	G	A	G	28	28,0	A	16	0,16	R	29	17,12	R	24	3,21	0	1	0.652245048163453	0.118046727797151	0.586206896551724	0.125	0.461206896551724	0.5	-0.5	0.375	-0.375	0.3125	-0.3125	DOWNSTREAM
Gm18	53661270	T	C	T	27	27,0	C	15	0,15	Y	30	18,12	Y	26	4,22	0	1	0.630956820135689	0.0999995844856726	0.6	0.153846153846154	0.446153846153846	0.533333333333333	-0.533333	0.4	-0.4	0.333333333333333	-0.333333	DOWNSTREAM
Gm18	53661298	G	C	G	22	22,0	C	15	0,15	S	38	23,15	C	26	1,25	0	0	0.801578537377463	0.330925627662337	0.605263157894737	0.0384615384615385	0.566801619433198	0.533333333333333	-0.533333	0.4	-0.4	0.333333333333333	-0.333333	DOWNSTREAM
Gm18	53661311	A	G	A	24	24,0	G	16	0,16	R	42	27,15	G	25	1,24	0	0	0.852568747602066	0.45045046948067	0.642857142857143	0.04	0.602857142857143	0.5	-0.5	0.375	-0.375	0.3125	-0.3125	DOWNSTREAM
Gm18	53662276	A	T	A	13	13,0	T	23	0,23	W	19	16,3	W	14	4,10	0	1	0.786855666282775	0.301630589569898	0.842105263157895	0.285714285714286	0.556390977443609	0.538461538461539	-0.538462	0.384615384615385	-0.384615	0.384615384615385	-0.384615	DOWNSTREAM
Gm18	53663033	A	T	A	31	31,0	T	22	0,22	W	23	17,6	W	25	6,19	0	1	0.705877030262745	0.17524484409443	0.739130434782609	0.24	0.499130434782609	0.454545454545455	-0.454545	0.363636363636364	-0.363636	0.272727272727273	-0.272727	UPSTREAM
Gm18	53663103	A	C	A	33	33,0	C	27	1,26	M	19	10,9	M	27	2,25	0	1	0.639566367389002	0.107010917595507	0.526315789473684	0.0740740740740741	0.45224171539961	0.407407407407407	-0.407407	0.333333333333333	-0.333333	0.259259259259259	-0.259259	UPSTREAM
Gm18	53663183	C	A	C	33	33,0	A	40	1,39	M	26	16,10	M	32	5,27	0	1	0.649314400031878	0.115418432610045	0.615384615384615	0.15625	0.459134615384615	0.393939393939394	-0.393939	0.303030303030303	-0.30303	0.242424242424242	-0.242424	UPSTREAM
Gm18	53663226	G	A	G	37	37,0	A	47	2,45	R	30	19,11	R	41	10,31	0	1	0.550738452338791	0.0506672110031795	0.633333333333333	0.24390243902439	0.389430894308943	0.378378378378378	-0.378378	0.297297297297297	-0.297297	0.243243243243243	-0.243243	UPSTREAM
Gm18	53663256	C	T	C	33	33,0	T	48	1,47	Y	29	16,13	Y	38	9,29	0	1	0.445310441146519	0.0175111388043325	0.551724137931034	0.236842105263158	0.314882032667877	0.393939393939394	-0.393939	0.303030303030303	-0.30303	0.242424242424242	-0.242424	UPSTREAM
Gm18	53663312	A	G	A	29	29,0	G	44	1,43	R	27	11,16	R	39	7,32	0	1	0.322327877463953	0.00347927968892964	0.407407407407407	0.179487179487179	0.227920227920228	0.413793103448276	-0.413793	0.310344827586207	-0.310345	0.275862068965517	-0.275862	UPSTREAM
Gm18	53663328	T	C	T	29	29,0	C	43	1,42	Y	28	13,15	Y	35	8,27	0	1	0.33335033970223	0.00411627622042907	0.464285714285714	0.228571428571429	0.235714285714286	0.413793103448276	-0.413793	0.310344827586207	-0.310345	0.275862068965517	-0.275862	UPSTREAM
Gm18	53663345	T	G	T	29	29,0	G	44	1,43	K	29	11,18	K	30	5,25	0	1	0.300723573608072	0.00245944643335516	0.379310344827586	0.166666666666667	0.21264367816092	0.413793103448276	-0.413793	0.310344827586207	-0.310345	0.275862068965517	-0.275862	UPSTREAM
Gm18	53663410	T	G	T	30	30,0	G	35	0,35	K	30	14,16	K	30	3,27	0	1	0.518544972870135	0.0374914417174896	0.466666666666667	0.1	0.366666666666667	0.4	-0.4	0.3	-0.3	0.266666666666667	-0.266667	UPSTREAM
Gm18	53663417	A	G	A	30	30,0	G	37	0,37	R	31	14,17	R	32	4,28	0	1	0.461900397387987	0.0210252747367372	0.451612903225806	0.125	0.326612903225806	0.4	-0.4	0.3	-0.3	0.266666666666667	-0.266667	UPSTREAM
Gm18	53663450	G	A	G	28	28,0	A	33	0,33	R	32	19,13	R	37	6,31	0	1	0.61035737362555	0.0847073270805786	0.59375	0.162162162162162	0.431587837837838	0.392857142857143	-0.428571	0.321428571428571	-0.321429	0.25	-0.25	UPSTREAM
Gm18	53664041	A	T	A	16	16,0	T	58	0,58	W	42	22,20	W	45	9,36	0	1	0.457935820197002	0.0201383126485374	0.523809523809524	0.2	0.323809523809524	0.5	-0.5	0.375	-0.375	0.3125	-0.3125	UPSTREAM
Gm18	53665044	A	G	A	19	19,0	G	28	0,28	R	35	26,9	R	22	5,17	0	1	0.729146473067687	0.206098056833004	0.742857142857143	0.227272727272727	0.515584415584416	0.473684210526316	-0.473684	0.368421052631579	-0.368421	0.315789473684211	-0.315789	UPSTREAM
Gm18	53665110	A	T	A	17	17,0	T	37	0,37	W	45	33,12	W	27	8,19	0	1	0.61806370503713	0.0901916235735812	0.733333333333333	0.296296296296296	0.437037037037037	0.470588235294118	-0.470588	0.352941176470588	-0.352941	0.294117647058824	-0.294118	UPSTREAM
Gm18	53665171	A	G	A	18	18,0	G	26	0,26	R	39	30,9	R	27	9,18	0	1	0.616452065649811	0.0890218388541361	0.769230769230769	0.333333333333333	0.435897435897436	0.5	-0.5	0.388888888888889	-0.388889	0.277777777777778	-0.333333	UPSTREAM
Gm18	53665191	T	C	T	22	22,0	C	29	0,29	Y	32	24,8	Y	29	9,20	0	1	0.621766307595068	0.0929257175964287	0.75	0.310344827586207	0.439655172413793	0.454545454545455	-0.454545	0.363636363636364	-0.363636	0.272727272727273	-0.272727	UPSTREAM
Gm18	53665316	A	T	A	33	33,0	T	30	0,30	W	36	27,9	W	21	7,14	0	1	0.58925565098879	0.0710425890949062	0.75	0.333333333333333	0.416666666666667	0.4	-0.4	0.3	-0.3	0.266666666666667	-0.266667	UPSTREAM
Gm18	53665330	A	C	A	33	33,0	C	30	0,30	M	38	29,9	M	18	7,11	0	1	0.529296304046071	0.0415426605651399	0.763157894736842	0.388888888888889	0.374269005847953	0.4	-0.4	0.3	-0.3	0.266666666666667	-0.266667	UPSTREAM
Gm18	53665383	T	A	T	34	34,0	A	27	0,27	W	42	27,15	W	14	5,9	0	1	0.404061017820884	0.0107704727782327	0.642857142857143	0.357142857142857	0.285714285714286	0.407407407407407	-0.407407	0.333333333333333	-0.333333	0.259259259259259	-0.259259	UPSTREAM
Gm18	53665493	A	T	A	22	22,0	T	27	0,27	W	40	23,17	W	17	3,14	0	1	0.563605699122219	0.0568691687151651	0.575	0.176470588235294	0.398529411764706	0.454545454545455	-0.454545	0.363636363636364	-0.363636	0.272727272727273	-0.272727	UPSTREAM
Gm18	53665519	A	G	A	23	23,0	G	31	0,31	R	32	19,13	R	17	4,13	0	1	0.506933170335944	0.0334775407600004	0.59375	0.235294117647059	0.358455882352941	0.434782608695652	-0.434783	0.347826086956522	-0.347826	0.304347826086956	-0.304348	UPSTREAM
Gm18	53665609	A	T	A	25	25,0	T	27	0,27	W	29	18,11	W	20	5,15	0	1	0.524234337776234	0.0395938123917449	0.620689655172414	0.25	0.370689655172414	0.44	-0.4	0.32	-0.32	0.28	-0.28	UPSTREAM
Gm18	53669381	T	C	T	29	29,0	C	19	0,19	Y	20	10,10	Y	15	6,9	0	1	0.141421356237309	5.65685424949238e-05	0.5	0.4	0.1	0.473684210526316	-0.473684	0.368421052631579	-0.368421	0.315789473684211	-0.315789	DOWNSTREAM
Gm18	53669685	C	T	C	30	30,0	T	28	0,28	Y	29	19,10	Y	14	3,11	0	1	0.623507949913261	0.0942345098952659	0.655172413793103	0.214285714285714	0.440886699507389	0.392857142857143	-0.428571	0.321428571428571	-0.321429	0.25	-0.25	DOWNSTREAM
Gm18	53669742	A	G	A	33	33,0	G	32	0,32	R	29	21,8	R	21	4,17	0	1	0.754711671217169	0.244852944420459	0.724137931034483	0.19047619047619	0.533661740558292	0.40625	-0.40625	0.3125	-0.3125	0.25	-0.25	DOWNSTREAM
Gm18	53669810	A	G	A	25	25,0	G	28	0,28	R	21	15,6	G	18	1,17	0	0	0.931585124420372	0.701637391750779	0.714285714285714	0.0555555555555556	0.658730158730159	0.44	-0.4	0.32	-0.32	0.28	-0.28	DOWNSTREAM
Gm18	53670777	A	T	A	23	23,0	T	26	0,26	W	25	12,13	W	29	7,22	0	1	0.337460615573166	0.00437638450747087	0.48	0.241379310344828	0.238620689655172	0.434782608695652	-0.434783	0.347826086956522	-0.347826	0.304347826086956	-0.304348	DOWNSTREAM
Gm18	53671523	T	A	T	22	22,0	A	23	0,23	W	21	15,6	W	19	3,16	0	1	0.786855666282775	0.301630589569898	0.714285714285714	0.157894736842105	0.556390977443609	0.454545454545455	-0.454545	0.363636363636364	-0.363636	0.272727272727273	-0.272727	DOWNSTREAM
Gm18	53671896	T	C	T	34	34,0	C	34	0,34	Y	44	25,19	Y	31	3,28	0	1	0.666671056162683	0.131691578160152	0.568181818181818	0.0967741935483871	0.471407624633431	0.382352941176471	-0.382353	0.294117647058824	-0.294118	0.235294117647059	-0.264706	DOWNSTREAM
Gm18	53672115	T	A	T	41	41,0	A	38	0,38	W	41	29,12	W	33	6,27	0	1	0.743167659162802	0.22669085987394	0.707317073170732	0.181818181818182	0.52549889135255	0.368421052631579	-0.368421	0.289473684210526	-0.289474	0.236842105263158	-0.236842	DOWNSTREAM
Gm18	53672242	C	T	C	42	42,0	T	29	0,29	Y	27	15,12	Y	29	6,23	0	1	0.493078291861884	0.0291460304354722	0.555555555555556	0.206896551724138	0.348659003831418	0.413793103448276	-0.413793	0.310344827586207	-0.310345	0.275862068965517	-0.275862	DOWNSTREAM
Gm18	53672270	A	G	A	38	38,0	G	28	0,28	R	28	16,12	R	27	7,20	0	1	0.441474075026522	0.0167697283076957	0.571428571428571	0.259259259259259	0.312169312169312	0.392857142857143	-0.428571	0.321428571428571	-0.321429	0.25	-0.25	DOWNSTREAM
Gm18	53672331	G	T	G	33	33,0	T	25	0,25	K	34	20,14	K	34	7,27	0	1	0.540728715025007	0.0462271549365705	0.588235294117647	0.205882352941176	0.382352941176471	0.44	-0.4	0.32	-0.32	0.28	-0.28	DOWNSTREAM
Gm18	53672733	T	C	T	19	19,0	C	13	0,13	Y	10	5,5	Y	20	5,15	0	1	0.353553390593274	0.0055242717280199	0.5	0.25	0.25	0.538461538461539	-0.538462	0.384615384615385	-0.384615	0.384615384615385	-0.384615	DOWNSTREAM
Gm18	53672749	T	C	T	17	17,0	C	13	0,13	Y	7	2,5	Y	20	5,15	0	1	0.0505076272276105	3.286887444529e-07	0.285714285714286	0.25	0.0357142857142857	0.538461538461539	-0.538462	0.384615384615385	-0.384615	0.384615384615385	-0.384615	DOWNSTREAM
Gm18	53672871	A	G	A	13	13,0	G	16	0,16	R	8	6,2	G	8	0,8	0	0	1.06066017177982	1.34239802990884	0.75	0	0.75	0.538461538461539	-0.538462	0.384615384615385	-0.384615	0.384615384615385	-0.384615	DOWNSTREAM
Gm18	53672938	C	T	C	14	14,0	T	12	0,12	Y	7	6,1	Y	7	1,6	0	1	1.01015254455221	1.05180398224928	0.857142857142857	0.142857142857143	0.714285714285714	0.583333333333333	-0.583333	0.416666666666667	-0.416667	0.333333333333333	-0.333333	DOWNSTREAM
Gm18	53672959	T	C	T	14	14,0	C	12	0,12	Y	8	6,2	Y	8	2,6	0	1	0.707106781186548	0.176776695296637	0.75	0.25	0.5	0.583333333333333	-0.583333	0.416666666666667	-0.416667	0.333333333333333	-0.333333	DOWNSTREAM
Gm18	53673024	T	C	T	20	20,0	C	9	0,9	Y	16	10,6	Y	13	2,11	0	1	0.666312159195016	0.131337484136188	0.625	0.153846153846154	0.471153846153846	0.555555555555556	-0.666667	0.444444444444444	-0.444444	0.444444444444444	-0.444444	DOWNSTREAM
Gm18	53673286	A	G	A	32	32,0	G	29	0,29	R	33	21,12	R	26	2,24	0	1	0.791168426502431	0.309987896277827	0.636363636363636	0.0769230769230769	0.559440559440559	0.413793103448276	-0.413793	0.310344827586207	-0.310345	0.275862068965517	-0.275862	DOWNSTREAM
Gm18	53673357	C	T	C	31	31,0	T	34	0,34	Y	26	16,10	T	36	2,34	0	0	0.791717849020835	0.311065739104604	0.615384615384615	0.0555555555555556	0.55982905982906	0.387096774193548	-0.387097	0.290322580645161	-0.290323	0.258064516129032	-0.258065	DOWNSTREAM
Gm18	53673563	C	T	C	23	23,0	T	32	0,32	Y	29	22,7	T	31	2,29	0	0	0.981612083337943	0.911379968597135	0.758620689655172	0.0645161290322581	0.694104560622914	0.434782608695652	-0.434783	0.347826086956522	-0.347826	0.304347826086956	-0.304348	DOWNSTREAM
Gm18	53673576	C	T	C	25	25,0	T	32	0,32	Y	28	20,8	T	28	2,26	0	0	0.90913729009699	0.621079733478379	0.714285714285714	0.0714285714285714	0.642857142857143	0.44	-0.4	0.32	-0.32	0.28	-0.28	DOWNSTREAM
Gm18	53673647	T	C	T	25	25,0	C	32	0,32	Y	21	13,8	Y	28	2,26	0	1	0.774450284156695	0.278591407346596	0.619047619047619	0.0714285714285714	0.547619047619048	0.44	-0.4	0.32	-0.32	0.28	-0.28	DOWNSTREAM
Gm18	53673658	A	G	A	25	25,0	G	32	0,32	R	22	12,10	R	27	2,25	0	1	0.666632655664085	0.131653655111921	0.545454545454545	0.0740740740740741	0.471380471380471	0.44	-0.4	0.32	-0.32	0.28	-0.28	DOWNSTREAM
Gm18	53673731	A	G	A	21	21,0	G	23	0,23	R	24	12,12	R	18	2,16	0	1	0.54997194092287	0.0503156009051902	0.5	0.111111111111111	0.388888888888889	0.476190476190476	-0.47619	0.333333333333333	-0.380952	0.285714285714286	-0.285714	DOWNSTREAM
Gm18	53674034	G	A	G	24	24,0	A	24	0,24	R	26	18,8	R	12	2,10	0	1	0.743368667401242	0.22699759675786	0.692307692307692	0.166666666666667	0.525641025641026	0.416666666666667	-0.416667	0.333333333333333	-0.333333	0.291666666666667	-0.291667	DOWNSTREAM
Gm18	53674188	T	G	T	28	28,0	G	27	0,27	K	23	16,7	K	13	3,10	0	1	0.6574437631099	0.122826774960255	0.695652173913043	0.230769230769231	0.464882943143813	0.407407407407407	-0.407407	0.333333333333333	-0.333333	0.259259259259259	-0.259259	DOWNSTREAM
Gm18	53674352	C	T	C	23	23,0	T	26	0,26	Y	25	22,3	Y	16	3,13	0	1	0.979342891943368	0.900894380312687	0.88	0.1875	0.6925	0.434782608695652	-0.434783	0.347826086956522	-0.347826	0.304347826086956	-0.304348	DOWNSTREAM
Gm18	53674512	T	A	T	20	20,0	A	16	0,16	W	22	14,8	W	9	2,7	0	1	0.585684404619161	0.0689157203091462	0.636363636363636	0.222222222222222	0.414141414141414	0.5	-0.5	0.375	-0.375	0.3125	-0.3125	DOWNSTREAM
Gm18	53674704	A	C	A	21	21,0	C	15	0,15	M	19	7,12	C	19	0,19	0	0	0.521026049295351	0.038396990334885	0.368421052631579	0	0.368421052631579	0.533333333333333	-0.533333	0.4	-0.4	0.333333333333333	-0.333333	DOWNSTREAM
Gm18	53674791	G	A	G	19	19,0	A	14	0,14	R	16	6,10	R	20	2,18	0	1	0.388908729652601	0.00889689486069333	0.375	0.1	0.275	0.571428571428571	-0.5	0.428571428571429	-0.428571	0.357142857142857	-0.357143	INTRAGENIC
Gm18	53675333	C	T	C	27	27,0	T	21	0,21	Y	15	7,8	Y	10	3,7	0	1	0.235702260395516	0.000727476112331839	0.466666666666667	0.3	0.166666666666667	0.476190476190476	-0.47619	0.333333333333333	-0.380952	0.285714285714286	-0.285714	INTRAGENIC
Gm18	53675792	C	T	C	37	37,0	T	30	0,30	Y	30	19,11	T	35	2,33	0	0	0.814856385938783	0.359257105970335	0.633333333333333	0.0571428571428571	0.576190476190476	0.4	-0.4	0.3	-0.3	0.266666666666667	-0.266667	INTRAGENIC
Gm18	53676754	T	G	T	33	33,0	G	27	0,27	K	14	9,5	K	26	5,21	0	1	0.637173143486779	0.105023699196116	0.642857142857143	0.192307692307692	0.450549450549451	0.407407407407407	-0.407407	0.333333333333333	-0.333333	0.259259259259259	-0.259259	INTRON
Gm18	53676967	G	A	G	31	31,0	A	31	0,31	R	17	10,7	R	26	6,20	0	1	0.50553335487545	0.0330178718185177	0.588235294117647	0.230769230769231	0.357466063348416	0.387096774193548	-0.387097	0.290322580645161	-0.290323	0.258064516129032	-0.258065	INTRON
Gm18	53677170	T	A	T	16	16,0	A	24	0,24	W	21	13,8	W	29	2,27	0	1	0.777933568793082	0.284913193868938	0.619047619047619	0.0689655172413793	0.55008210180624	0.5	-0.5	0.375	-0.375	0.3125	-0.3125	INTRON
Gm18	53678717	A	T	A	26	26,0	T	30	0,30	W	31	19,12	W	32	3,29	0	1	0.734193532885226	0.213330412732677	0.612903225806452	0.09375	0.519153225806452	0.423076923076923	-0.423077	0.307692307692308	-0.307692	0.269230769230769	-0.269231	UPSTREAM
Gm18	53679937	T	C	T	24	24,0	C	27	0,27	Y	28	19,9	Y	31	4,27	0	1	0.777165747986136	0.283509919371931	0.678571428571429	0.129032258064516	0.549539170506912	0.416666666666667	-0.416667	0.333333333333333	-0.333333	0.291666666666667	-0.291667	UPSTREAM
Gm18	53680033	C	T	C	16	16,0	T	21	0,21	Y	14	9,5	Y	14	3,11	0	1	0.606091526731326	0.0817882776597042	0.642857142857143	0.214285714285714	0.428571428571429	0.5	-0.5	0.375	-0.375	0.3125	-0.3125	UPSTREAM
Gm18	53680121	T	A	T	9	9,0	A	10	0,10	W	6	3,3	W	8	2,6	0	1	0.353553390593274	0.0055242717280199	0.5	0.25	0.25	0.555555555555556	-0.666667	0.444444444444444	-0.444444	0.444444444444444	-0.444444	UPSTREAM
Gm18	53683212	A	C	A	19	19,0	C	7	0,7	M	20	14,6	M	17	5,12	0	1	0.574004328257315	0.0623125947396812	0.7	0.294117647058824	0.405882352941176	0.714285714285714	-0.714286	0.571428571428571	-0.571429	0.428571428571429	-0.428571	NON_SYNONYMOUS_CODING	gAc/gCc	Glyma.18G246600.Wm82.a4.v1	--	--	Biological Process: meiotic cell cycle (GO:0051321);	--	[S]	Function unknown	Meiosis protein SPO22/ZIP4 like	TPR repeat-containing protein ZIP4 OS=Arabidopsis thaliana OX=3702 GN=ZIP4 PE=2 SV=1	TPR repeat-containing protein ZIP4 OS=Glycine soja OX=3848 GN=D0Y65_049316 PE=4 SV=1	S	Function unknown	TPR repeat-containing protein ZIP4 [Glycine max]
Gm18	53683771	C	T	C	9	9,0	T	11	0,11	Y	24	17,7	Y	21	3,18	0	1	0.7997040977705	0.327074440365822	0.708333333333333	0.142857142857143	0.56547619047619	0.555555555555556	-0.666667	0.444444444444444	-0.444444	0.444444444444444	-0.444444	SYNONYMOUS_CODING	ggC/ggT	Glyma.18G246600.Wm82.a4.v1	--	--	Biological Process: meiotic cell cycle (GO:0051321);	--	[S]	Function unknown	Meiosis protein SPO22/ZIP4 like	TPR repeat-containing protein ZIP4 OS=Arabidopsis thaliana OX=3702 GN=ZIP4 PE=2 SV=1	TPR repeat-containing protein ZIP4 OS=Glycine soja OX=3848 GN=D0Y65_049316 PE=4 SV=1	S	Function unknown	TPR repeat-containing protein ZIP4 [Glycine max]
Gm18	53684198	A	C	A	14	14,0	C	13	0,13	M	16	8,8	C	32	1,31	0	0	0.662912607362388	0.128021052351841	0.5	0.03125	0.46875	0.538461538461539	-0.538462	0.384615384615385	-0.384615	0.384615384615385	-0.384615	INTRON
Gm18	53684407	C	T	C	37	37,0	T	29	0,29	Y	34	28,6	Y	18	5,13	0	1	0.771809362471591	0.273873626462324	0.823529411764706	0.277777777777778	0.545751633986928	0.413793103448276	-0.413793	0.310344827586207	-0.310345	0.275862068965517	-0.275862	INTRON
Gm18	53684654	G	A	G	26	26,0	A	22	0,22	R	24	19,5	R	20	6,14	0	1	0.695321668166772	0.162528234265027	0.791666666666667	0.3	0.491666666666667	0.454545454545455	-0.454545	0.363636363636364	-0.363636	0.272727272727273	-0.272727	INTRON
Gm18	53686465	T	A	T	19	19,0	A	12	0,12	W	23	14,9	W	20	2,18	0	1	0.719404290424574	0.192692635981966	0.608695652173913	0.1	0.508695652173913	0.583333333333333	-0.583333	0.416666666666667	-0.416667	0.333333333333333	-0.333333	NON_SYNONYMOUS_CODING	Tcg/Acg	Glyma.18G246600.Wm82.a4.v1	--	--	Biological Process: meiotic cell cycle (GO:0051321);	--	[S]	Function unknown	Meiosis protein SPO22/ZIP4 like	TPR repeat-containing protein ZIP4 OS=Arabidopsis thaliana OX=3702 GN=ZIP4 PE=2 SV=1	TPR repeat-containing protein ZIP4 OS=Glycine soja OX=3848 GN=D0Y65_049316 PE=4 SV=1	S	Function unknown	TPR repeat-containing protein ZIP4 [Glycine max]
Gm18	53686610	C	T	C	23	23,0	T	28	0,28	Y	34	19,15	Y	22	3,19	0	1	0.59744851030735	0.076120636823819	0.558823529411765	0.136363636363636	0.422459893048128	0.434782608695652	-0.434783	0.347826086956522	-0.347826	0.304347826086956	-0.304348	NON_SYNONYMOUS_CODING	tCa/tTa	Glyma.18G246600.Wm82.a4.v1	--	--	Biological Process: meiotic cell cycle (GO:0051321);	--	[S]	Function unknown	Meiosis protein SPO22/ZIP4 like	TPR repeat-containing protein ZIP4 OS=Arabidopsis thaliana OX=3702 GN=ZIP4 PE=2 SV=1	TPR repeat-containing protein ZIP4 OS=Glycine soja OX=3848 GN=D0Y65_049316 PE=4 SV=1	S	Function unknown	TPR repeat-containing protein ZIP4 [Glycine max]
Gm18	53686755	T	G	T	20	20,0	G	24	0,24	K	20	11,9	K	24	6,18	0	1	0.424264068711929	0.0137461558262665	0.55	0.25	0.3	0.45	-0.45	0.35	-0.35	0.3	-0.3	INTRON
Gm18	53686898	A	G	A	16	16,0	G	31	0,31	R	26	15,11	R	24	2,22	0	1	0.698041309632874	0.165731714530015	0.576923076923077	0.0833333333333333	0.493589743589744	0.5	-0.5	0.375	-0.375	0.3125	-0.3125	NON_SYNONYMOUS_CODING	Agt/Ggt	Glyma.18G246600.Wm82.a4.v1	--	--	Biological Process: meiotic cell cycle (GO:0051321);	--	[S]	Function unknown	Meiosis protein SPO22/ZIP4 like	TPR repeat-containing protein ZIP4 OS=Arabidopsis thaliana OX=3702 GN=ZIP4 PE=2 SV=1	TPR repeat-containing protein ZIP4 OS=Glycine soja OX=3848 GN=D0Y65_049316 PE=4 SV=1	S	Function unknown	TPR repeat-containing protein ZIP4 [Glycine max]
Gm18	53687480	T	C	T	27	27,0	C	29	0,29	Y	19	13,6	Y	21	8,13	0	1	0.428871782073044	0.0145089960445982	0.684210526315789	0.380952380952381	0.303258145363409	0.407407407407407	-0.407407	0.333333333333333	-0.333333	0.259259259259259	-0.259259	NON_SYNONYMOUS_CODING	Ttt/Ctt	Glyma.18G246600.Wm82.a4.v1	--	--	Biological Process: meiotic cell cycle (GO:0051321);	--	[S]	Function unknown	Meiosis protein SPO22/ZIP4 like	TPR repeat-containing protein ZIP4 OS=Arabidopsis thaliana OX=3702 GN=ZIP4 PE=2 SV=1	TPR repeat-containing protein ZIP4 OS=Glycine soja OX=3848 GN=D0Y65_049316 PE=4 SV=1	S	Function unknown	TPR repeat-containing protein ZIP4 [Glycine max]
Gm18	53687498	T	A	T	26	26,0	A	34	0,34	W	20	13,7	W	19	7,12	0	1	0.398212766247161	0.010013269256832	0.65	0.368421052631579	0.281578947368421	0.423076923076923	-0.423077	0.307692307692308	-0.307692	0.269230769230769	-0.269231	DOWNSTREAM
Gm18	53687726	T	A	T	18	18,0	A	25	0,25	W	13	9,4	A	17	1,16	0	0	0.895881894715988	0.577103620807648	0.692307692307692	0.0588235294117647	0.633484162895928	0.5	-0.5	0.388888888888889	-0.388889	0.277777777777778	-0.333333	DOWNSTREAM
Gm18	53687907	C	A	C	20	20,0	A	24	0,24	M	12	4,8	M	17	4,13	0	1	0.13864838846795	5.12358718048253e-05	0.333333333333333	0.235294117647059	0.0980392156862745	0.45	-0.45	0.35	-0.35	0.3	-0.3	DOWNSTREAM
Gm18	53688683	T	C	T	17	17,0	C	30	0,30	Y	18	15,3	Y	15	3,12	0	1	0.89566858950296	0.576416919766002	0.833333333333333	0.2	0.633333333333333	0.470588235294118	-0.470588	0.352941176470588	-0.352941	0.294117647058824	-0.294118	SYNONYMOUS_CODING	aaT/aaC	Glyma.18G246700.Wm82.a4.v1	--	--	Molecular Function: molecular_function (GO:0003674);; Molecular Function: catalytic activity (GO:0003824);; Molecular Function: hydrolase activity, hydrolyzing O-glycosyl compounds (GO:0004553);; Molecular Function: chitinase activity (GO:0004568);; Molecular Function: binding (GO:0005488);; Cellular Component: cellular_component (GO:0005575);; Cellular Component: extracellular region (GO:0005576…	K17525|5.1e-20|jre:108996452|K17525 chitinase domain-containing protein 1 | (RefSeq) rhodanese-like domain-containing protein 4, chloroplastic isoform X1	[R]	General function prediction only	--	Rhodanese-like domain-containing protein 4A, chloroplastic OS=Arabidopsis thaliana OX=3702 GN=STR4A PE=2 SV=1	Rhodanese domain-containing protein OS=Glycine max OX=3847 GN=100808729 PE=4 SV=1	S	Function unknown	rhodanese-like domain-containing protein 4A, chloroplastic [Glycine max]
Gm18	53688867	T	C	T	18	18,0	C	18	1,17	Y	19	11,8	Y	15	4,11	0	1	0.44163160368844	0.0167996688969387	0.578947368421053	0.266666666666667	0.312280701754386	0.5	-0.5	0.388888888888889	-0.388889	0.277777777777778	-0.333333	NON_SYNONYMOUS_CODING	Tcg/Ccg	Glyma.18G246700.Wm82.a4.v1	--	--	Molecular Function: molecular_function (GO:0003674);; Molecular Function: catalytic activity (GO:0003824);; Molecular Function: hydrolase activity, hydrolyzing O-glycosyl compounds (GO:0004553);; Molecular Function: chitinase activity (GO:0004568);; Molecular Function: binding (GO:0005488);; Cellular Component: cellular_component (GO:0005575);; Cellular Component: extracellular region (GO:0005576…	K17525|5.1e-20|jre:108996452|K17525 chitinase domain-containing protein 1 | (RefSeq) rhodanese-like domain-containing protein 4, chloroplastic isoform X1	[R]	General function prediction only	--	Rhodanese-like domain-containing protein 4A, chloroplastic OS=Arabidopsis thaliana OX=3702 GN=STR4A PE=2 SV=1	Rhodanese domain-containing protein OS=Glycine max OX=3847 GN=100808729 PE=4 SV=1	S	Function unknown	rhodanese-like domain-containing protein 4A, chloroplastic [Glycine max]
Gm18	53688954	G	C	G	13	13,0	C	15	0,15	S	19	11,8	S	21	6,15	0	1	0.414694202500381	0.0122642168092247	0.578947368421053	0.285714285714286	0.293233082706767	0.538461538461539	-0.538462	0.384615384615385	-0.384615	0.384615384615385	-0.384615	NON_SYNONYMOUS_CODING	Ggg/Cgg	Glyma.18G246700.Wm82.a4.v1	--	--	Molecular Function: molecular_function (GO:0003674);; Molecular Function: catalytic activity (GO:0003824);; Molecular Function: hydrolase activity, hydrolyzing O-glycosyl compounds (GO:0004553);; Molecular Function: chitinase activity (GO:0004568);; Molecular Function: binding (GO:0005488);; Cellular Component: cellular_component (GO:0005575);; Cellular Component: extracellular region (GO:0005576…	K17525|5.1e-20|jre:108996452|K17525 chitinase domain-containing protein 1 | (RefSeq) rhodanese-like domain-containing protein 4, chloroplastic isoform X1	[R]	General function prediction only	--	Rhodanese-like domain-containing protein 4A, chloroplastic OS=Arabidopsis thaliana OX=3702 GN=STR4A PE=2 SV=1	Rhodanese domain-containing protein OS=Glycine max OX=3847 GN=100808729 PE=4 SV=1	S	Function unknown	rhodanese-like domain-containing protein 4A, chloroplastic [Glycine max]
Gm18	53689158	C	T	C	9	9,0	T	21	0,21	Y	27	16,11	Y	23	5,18	0	1	0.530614750455606	0.0420626464256288	0.592592592592593	0.217391304347826	0.375201288244767	0.555555555555556	-0.666667	0.444444444444444	-0.444444	0.444444444444444	-0.444444	INTRON
Gm18	53689236	A	T	A	9	9,0	T	20	0,20	W	19	12,7	W	25	4,21	0	1	0.666913343098049	0.131931054202527	0.631578947368421	0.16	0.471578947368421	0.555555555555556	-0.666667	0.444444444444444	-0.444444	0.444444444444444	-0.444444	INTRON
Gm18	53689331	T	G	T	6	6,0	G	20	0,20	K	12	5,7	K	24	4,20	0	1	0.353553390593274	0.0055242717280199	0.416666666666667	0.166666666666667	0.25	0.833333333333333	-0.666667	0.666666666666667	-0.5	0.5	-0.5	INTRON
Gm18	53689374	G	T	G	11	11,0	T	20	0,20	K	18	9,9	K	28	7,21	0	1	0.353553390593274	0.0055242717280199	0.5	0.25	0.25	0.636363636363636	-0.545455	0.454545454545455	-0.454545	0.363636363636364	-0.363636	INTRON
Gm18	53689386	A	T	A	12	12,0	T	21	0,21	W	20	11,9	W	25	7,18	0	1	0.381837661840736	0.0081169675538521	0.55	0.28	0.27	0.583333333333333	-0.583333	0.416666666666667	-0.416667	0.333333333333333	-0.333333	INTRON
Gm18	53689396	C	T	C	12	12,0	T	23	0,23	Y	20	11,9	Y	27	8,19	0	1	0.358791218602063	0.00594578260129872	0.55	0.296296296296296	0.253703703703704	0.583333333333333	-0.583333	0.416666666666667	-0.416667	0.333333333333333	-0.333333	INTRON
Gm18	53689454	G	A	G	19	19,0	A	23	0,23	R	28	18,10	R	35	10,25	0	1	0.505076272276105	0.0328688744452901	0.642857142857143	0.285714285714286	0.357142857142857	0.473684210526316	-0.473684	0.368421052631579	-0.368421	0.315789473684211	-0.315789	INTRON
Gm18	53689484	C	G	C	24	24,0	G	31	0,31	S	31	19,12	S	37	8,29	0	1	0.561000148979737	0.0555667354805393	0.612903225806452	0.216216216216216	0.396687009590235	0.416666666666667	-0.416667	0.333333333333333	-0.333333	0.291666666666667	-0.291667	INTRON
Gm18	53689502	A	G	A	24	24,0	G	34	0,34	R	27	19,8	R	38	9,29	0	1	0.660242004265802	0.125463024389566	0.703703703703704	0.236842105263158	0.466861598440546	0.416666666666667	-0.416667	0.333333333333333	-0.333333	0.291666666666667	-0.291667	INTRON
Gm18	53689744	G	A	G	32	32,0	A	35	0,35	R	13	7,6	R	35	7,28	0	1	0.478656898033971	0.0251258990216524	0.538461538461538	0.2	0.338461538461538	0.40625	-0.40625	0.3125	-0.3125	0.25	-0.25	INTRON
Gm18	53689792	T	C	T	33	33,0	C	28	0,28	Y	12	5,7	Y	32	9,23	0	1	0.191508086571357	0.000257593906570459	0.416666666666667	0.28125	0.135416666666667	0.392857142857143	-0.428571	0.321428571428571	-0.321429	0.25	-0.25	INTRON
Gm18	53689832	G	A	G	33	33,0	A	27	0,27	R	17	8,9	R	29	7,22	0	1	0.324150370280243	0.00357876029357366	0.470588235294118	0.241379310344828	0.22920892494929	0.407407407407407	-0.407407	0.333333333333333	-0.333333	0.259259259259259	-0.259259	INTRON
Gm18	53690009	C	G	C	31	31,0	G	20	0,20	S	27	16,11	S	21	6,15	0	1	0.433991463585394	0.0153959302931418	0.592592592592593	0.285714285714286	0.306878306878307	0.45	-0.45	0.35	-0.35	0.3	-0.3	SPLICE_SITE_REGION
Gm18	53690059	T	C	T	32	32,0	C	24	0,24	Y	24	15,9	Y	26	4,22	0	1	0.666312159195016	0.131337484136188	0.625	0.153846153846154	0.471153846153846	0.416666666666667	-0.416667	0.333333333333333	-0.333333	0.291666666666667	-0.291667	INTRON
Gm18	53690262	T	C	T	32	32,0	C	23	0,23	Y	21	10,11	Y	20	2,18	0	1	0.532013673464164	0.0426200516750464	0.476190476190476	0.1	0.376190476190476	0.434782608695652	-0.434783	0.347826086956522	-0.347826	0.304347826086956	-0.304348	INTRON
Gm18	53690539	T	C	T	29	29,0	C	16	0,16	Y	19	9,10	Y	23	6,17	0	1	0.300965357667501	0.00246934941367093	0.473684210526316	0.260869565217391	0.212814645308924	0.5	-0.5	0.375	-0.375	0.3125	-0.3125	NON_SYNONYMOUS_CODING	tTt/tCt	Glyma.18G246700.Wm82.a4.v1	--	--	Molecular Function: molecular_function (GO:0003674);; Molecular Function: catalytic activity (GO:0003824);; Molecular Function: hydrolase activity, hydrolyzing O-glycosyl compounds (GO:0004553);; Molecular Function: chitinase activity (GO:0004568);; Molecular Function: binding (GO:0005488);; Cellular Component: cellular_component (GO:0005575);; Cellular Component: extracellular region (GO:0005576…	K17525|5.1e-20|jre:108996452|K17525 chitinase domain-containing protein 1 | (RefSeq) rhodanese-like domain-containing protein 4, chloroplastic isoform X1	[R]	General function prediction only	--	Rhodanese-like domain-containing protein 4A, chloroplastic OS=Arabidopsis thaliana OX=3702 GN=STR4A PE=2 SV=1	Rhodanese domain-containing protein OS=Glycine max OX=3847 GN=100808729 PE=4 SV=1	S	Function unknown	rhodanese-like domain-containing protein 4A, chloroplastic [Glycine max]
Gm18	53690682	C	T	C	44	44,0	T	38	0,38	Y	16	12,4	Y	25	6,19	0	1	0.721248916810278	0.195175755730153	0.75	0.24	0.51	0.368421052631579	-0.368421	0.289473684210526	-0.289474	0.236842105263158	-0.236842	INTRON
Gm18	53690786	T	C	T	33	33,0	C	26	0,26	Y	19	14,5	Y	24	9,15	0	1	0.511722012700791	0.0350889600431801	0.736842105263158	0.375	0.361842105263158	0.423076923076923	-0.423077	0.307692307692308	-0.307692	0.269230769230769	-0.269231	INTRON
Gm18	53690897	G	C	G	41	41,0	C	29	0,29	S	19	12,7	S	21	10,11	0	1	0.21975248337627	0.000512470603396069	0.631578947368421	0.476190476190476	0.155388471177945	0.413793103448276	-0.413793	0.310344827586207	-0.310345	0.275862068965517	-0.275862	INTRON
Gm18	53691107	C	G	C	26	26,0	G	35	0,35	S	32	15,17	S	21	4,17	0	1	0.393538595481799	0.00943923191621316	0.46875	0.19047619047619	0.27827380952381	0.423076923076923	-0.423077	0.307692307692308	-0.307692	0.269230769230769	-0.269231	INTRON
Gm18	53691133	T	C	T	24	24,0	C	37	0,37	Y	33	16,17	Y	20	4,16	0	1	0.402836590494154	0.0106082698283699	0.484848484848485	0.2	0.284848484848485	0.416666666666667	-0.416667	0.333333333333333	-0.333333	0.291666666666667	-0.291667	INTRON
Gm18	53691289	G	A	G	26	26,0	A	15	0,15	R	25	12,13	R	19	4,15	0	1	0.381093338913171	0.00803816264076801	0.48	0.210526315789474	0.269473684210526	0.533333333333333	-0.533333	0.4	-0.4	0.333333333333333	-0.333333	INTRON
Gm18	53691369	C	T	C	38	38,0	T	18	0,18	Y	37	18,19	Y	16	5,11	0	1	0.246054048858832	0.00090188793890036	0.486486486486487	0.3125	0.173986486486487	0.5	-0.5	0.388888888888889	-0.388889	0.277777777777778	-0.333333	INTRON
Gm18	53691476	G	T	G	26	26,0	T	20	0,20	K	29	17,12	K	20	4,16	0	1	0.546179030985471	0.048604347029352	0.586206896551724	0.2	0.386206896551724	0.45	-0.45	0.35	-0.35	0.3	-0.3	INTRON
Gm18	53691527	G	C	G	27	27,0	C	18	0,18	S	26	14,12	C	18	1,17	0	0	0.682932190376751	0.148555220918124	0.538461538461538	0.0555555555555556	0.482905982905983	0.5	-0.5	0.388888888888889	-0.388889	0.277777777777778	-0.333333	INTRON
Gm18	53691597	T	G	T	27	27,0	G	17	0,17	K	19	12,7	K	22	2,20	0	1	0.764622643771099	0.261357986706416	0.631578947368421	0.0909090909090909	0.54066985645933	0.470588235294118	-0.470588	0.352941176470588	-0.352941	0.294117647058824	-0.294118	INTRON
Gm18	53691685	T	C	T	39	39,0	C	22	0,22	Y	21	14,7	Y	27	5,22	0	1	0.680917641142601	0.14637702961325	0.666666666666667	0.185185185185185	0.481481481481481	0.454545454545455	-0.454545	0.363636363636364	-0.363636	0.272727272727273	-0.272727	INTRON
Gm18	53691828	A	T	A	32	32,0	T	23	0,23	W	15	8,7	W	33	6,27	0	1	0.497117494652361	0.0303595434219363	0.533333333333333	0.181818181818182	0.351515151515152	0.434782608695652	-0.434783	0.347826086956522	-0.347826	0.304347826086956	-0.304348	INTRON
Gm18	53691848	G	C	G	33	33,0	C	23	0,23	S	15	8,7	S	31	6,25	0	1	0.480528479257955	0.0256209754004429	0.533333333333333	0.193548387096774	0.339784946236559	0.434782608695652	-0.434783	0.347826086956522	-0.347826	0.304347826086956	-0.304348	INTRON
Gm18	53691891	T	G	T	27	27,0	G	26	0,26	K	15	6,9	K	30	6,24	0	1	0.282842712474619	0.00181019335983756	0.4	0.2	0.2	0.423076923076923	-0.423077	0.307692307692308	-0.307692	0.269230769230769	-0.269231	INTRON
Gm18	53692200	G	A	G	24	24,0	A	7	0,7	R	13	9,4	R	23	4,19	0	1	0.73312074303622	0.211776388762993	0.692307692307692	0.173913043478261	0.518394648829431	0.714285714285714	-0.714286	0.571428571428571	-0.571429	0.428571428571429	-0.428571	INTRON
Gm18	53692288	A	G	A	24	24,0	G	11	0,11	R	12	9,3	G	19	1,18	0	0	0.986227879023343	0.933010165896132	0.75	0.0526315789473684	0.697368421052632	0.636363636363636	-0.545455	0.454545454545455	-0.454545	0.363636363636364	-0.363636	INTRON
Gm18	53692397	A	G	A	18	18,0	G	15	0,15	R	18	12,6	R	21	3,18	0	1	0.740778532671621	0.223070397557503	0.666666666666667	0.142857142857143	0.523809523809524	0.533333333333333	-0.533333	0.4	-0.4	0.333333333333333	-0.333333	INTRON
Gm18	53692731	A	C	A	28	28,0	C	17	0,17	M	25	7,18	M	21	3,18	0	1	0.193949288554024	0.000274435920112966	0.28	0.142857142857143	0.137142857142857	0.470588235294118	-0.470588	0.352941176470588	-0.352941	0.294117647058824	-0.294118	INTRON
Gm18	53692752	T	C	T	29	29,0	C	24	0,24	Y	25	9,16	Y	19	3,16	0	1	0.285820004184878	0.00190749367354163	0.36	0.157894736842105	0.202105263157895	0.416666666666667	-0.416667	0.333333333333333	-0.333333	0.291666666666667	-0.291667	INTRON
Gm18	53692801	T	A	T	30	30,0	A	26	0,26	W	22	12,10	W	23	4,19	0	1	0.525439031079332	0.0400508420432828	0.545454545454545	0.173913043478261	0.371541501976285	0.423076923076923	-0.423077	0.307692307692308	-0.307692	0.269230769230769	-0.269231	INTRON
Gm18	53692843	T	C	T	32	32,0	C	29	0,29	Y	22	14,8	Y	23	6,17	0	1	0.531028808005708	0.0422270176454013	0.636363636363636	0.260869565217391	0.375494071146245	0.413793103448276	-0.413793	0.310344827586207	-0.310345	0.275862068965517	-0.275862	INTRON
Gm18	53692972	C	T	C	31	31,0	T	21	0,21	Y	27	18,9	Y	18	4,14	0	1	0.628539361054709	0.0980985071970769	0.666666666666667	0.222222222222222	0.444444444444444	0.476190476190476	-0.47619	0.333333333333333	-0.380952	0.285714285714286	-0.285714	DOWNSTREAM
Gm18	53693491	C	T	C	31	31,0	T	40	0,40	Y	24	16,8	Y	29	7,22	0	1	0.601447147216144	0.078702285867365	0.666666666666667	0.241379310344828	0.425287356321839	0.387096774193548	-0.387097	0.290322580645161	-0.290323	0.258064516129032	-0.258065	DOWNSTREAM
Gm18	53693699	G	A	G	26	26,0	A	27	0,27	R	16	12,4	R	21	7,14	0	1	0.58925565098879	0.0710425890949062	0.75	0.333333333333333	0.416666666666667	0.423076923076923	-0.423077	0.307692307692308	-0.307692	0.269230769230769	-0.269231	DOWNSTREAM
Gm18	53693714	T	C	T	27	27,0	C	27	0,27	Y	16	11,5	Y	20	7,13	0	1	0.47729707730092	0.0247710191462772	0.6875	0.35	0.3375	0.407407407407407	-0.407407	0.333333333333333	-0.333333	0.259259259259259	-0.259259	DOWNSTREAM
Gm18	53693902	T	A	T	21	21,0	A	25	0,25	W	25	12,13	W	23	7,16	0	1	0.248409686608144	0.000945894357122266	0.48	0.304347826086957	0.175652173913043	0.476190476190476	-0.47619	0.333333333333333	-0.380952	0.285714285714286	-0.285714	DOWNSTREAM
Gm18	53694014	A	C	A	19	19,0	C	20	0,20	M	21	11,10	M	19	2,17	0	1	0.591913947158664	0.0726595772089225	0.523809523809524	0.105263157894737	0.418546365914787	0.473684210526316	-0.473684	0.368421052631579	-0.368421	0.315789473684211	-0.315789	DOWNSTREAM
Gm18	53695288	A	T	A	15	15,0	T	18	0,18	W	22	16,6	W	11	4,7	0	1	0.51425947722658	0.0359676049914636	0.727272727272727	0.363636363636364	0.363636363636364	0.533333333333333	-0.533333	0.4	-0.4	0.333333333333333	-0.333333	DOWNSTREAM
Gm18	53695937	C	T	C	22	22,0	T	26	0,26	Y	33	23,10	Y	33	3,30	0	1	0.857099128710967	0.462546360486928	0.696969696969697	0.0909090909090909	0.606060606060606	0.454545454545455	-0.454545	0.363636363636364	-0.363636	0.272727272727273	-0.272727	UPSTREAM
Gm18	53696011	A	G	A	19	19,0	G	18	0,18	R	33	24,9	R	40	8,32	0	1	0.745676241978541	0.230542782860329	0.727272727272727	0.2	0.527272727272727	0.5	-0.5	0.388888888888889	-0.388889	0.277777777777778	-0.333333	UPSTREAM
Gm18	53696126	T	A	T	23	23,0	A	45	0,45	W	37	28,9	W	33	9,24	0	1	0.684521060902948	0.1502913805572	0.756756756756757	0.272727272727273	0.484029484029484	0.434782608695652	-0.434783	0.347826086956522	-0.347826	0.304347826086956	-0.304348	UPSTREAM
Gm18	53696248	G	C	G	30	30,0	C	49	0,49	S	39	26,13	S	36	8,28	0	1	0.628539361054709	0.0980985071970769	0.666666666666667	0.222222222222222	0.444444444444444	0.4	-0.4	0.3	-0.3	0.266666666666667	-0.266667	UPSTREAM
Gm18	53696281	A	G	A	34	34,0	G	49	0,49	R	34	24,10	R	37	9,28	0	1	0.654270503419031	0.119891034297613	0.705882352941177	0.243243243243243	0.462639109697933	0.382352941176471	-0.382353	0.294117647058824	-0.294118	0.235294117647059	-0.264706	UPSTREAM
Gm18	53696319	A	G	A	35	35,0	G	52	0,52	R	38	27,11	R	33	9,24	0	1	0.619141344292527	0.0909806486736514	0.710526315789474	0.272727272727273	0.437799043062201	0.371428571428571	-0.371429	0.285714285714286	-0.285714	0.257142857142857	-0.257143	UPSTREAM
Gm18	53696380	T	C	T	27	27,0	C	54	0,54	Y	33	22,11	Y	31	5,26	0	1	0.714710079908983	0.186487418030752	0.666666666666667	0.161290322580645	0.505376344086022	0.407407407407407	-0.407407	0.333333333333333	-0.333333	0.259259259259259	-0.259259	UPSTREAM
Gm18	53696387	C	T	C	28	28,0	T	53	0,53	Y	33	23,10	Y	32	4,28	0	1	0.808887302720975	0.346290112346921	0.696969696969697	0.125	0.571969696969697	0.392857142857143	-0.428571	0.321428571428571	-0.321429	0.25	-0.25	UPSTREAM
Gm18	53696754	G	A	G	24	24,0	A	40	0,40	R	36	18,18	R	40	11,29	0	1	0.318198051533946	0.00326202721267847	0.5	0.275	0.225	0.416666666666667	-0.416667	0.333333333333333	-0.333333	0.291666666666667	-0.291667	UPSTREAM
Gm18	53696786	G	A	G	27	27,0	A	39	0,39	R	45	20,25	R	40	12,28	0	1	0.20427529234278	0.000355696181960198	0.444444444444444	0.3	0.144444444444444	0.407407407407407	-0.407407	0.333333333333333	-0.333333	0.259259259259259	-0.259259	UPSTREAM
Gm18	53696919	A	G	A	30	30,0	G	37	0,37	R	35	22,13	R	30	7,23	0	1	0.558951074652223	0.0545593235825405	0.628571428571429	0.233333333333333	0.395238095238095	0.4	-0.4	0.3	-0.3	0.266666666666667	-0.266667	UPSTREAM
Gm18	53697184	G	T	G	39	39,0	T	38	0,38	K	39	26,13	K	47	13,34	0	1	0.551643588159718	0.0510849383205256	0.666666666666667	0.276595744680851	0.390070921985816	0.368421052631579	-0.368421	0.289473684210526	-0.289474	0.236842105263158	-0.236842	UPSTREAM
Gm18	53697237	A	C	A	31	31,0	C	34	0,34	M	35	23,12	M	33	9,24	0	1	0.543645733068099	0.0474875669218023	0.657142857142857	0.272727272727273	0.384415584415584	0.387096774193548	-0.387097	0.290322580645161	-0.290323	0.258064516129032	-0.258065	UPSTREAM
Gm18	53697607	G	A	G	34	34,0	A	31	0,31	R	29	21,8	R	27	3,24	0	1	0.866950842834081	0.489747655627711	0.724137931034483	0.111111111111111	0.613026819923372	0.387096774193548	-0.387097	0.290322580645161	-0.290323	0.258064516129032	-0.258065	UPSTREAM
Gm18	53698180	C	G	C	13	13,0	G	20	0,20	S	29	15,14	S	21	5,16	0	1	0.394772258790519	0.00958811276044911	0.517241379310345	0.238095238095238	0.279146141215107	0.538461538461539	-0.538462	0.384615384615385	-0.384615	0.384615384615385	-0.384615	INTRAGENIC
Gm18	53698908	A	G	A	13	13,0	G	12	0,12	R	21	17,4	R	12	1,11	0	1	1.02698842029475	1.14242509360187	0.80952380952381	0.0833333333333333	0.726190476190476	0.583333333333333	-0.583333	0.416666666666667	-0.416667	0.333333333333333	-0.333333	NON_SYNONYMOUS_CODING	Ata/Gta	Glyma.18G246800.Wm82.a4.v1	--	--	Cellular Component: integral component of membrane (GO:0016021);	K02184|1.3e-180|ini:109182789|K02184 formin 2 | (RefSeq) formin-like protein 1	[TZ]	--	Formin Homology 2 Domain	Formin-like protein 1 OS=Arabidopsis thaliana OX=3702 GN=FH1 PE=1 SV=1	Formin-like protein OS=Glycine max OX=3847 GN=100801837 PE=3 SV=2	--	--	formin-like protein 1 [Glycine max]
Gm18	53700245	C	T	C	18	18,0	T	20	0,20	Y	20	12,8	Y	22	2,20	0	1	0.719963268117212	0.193442411869289	0.6	0.0909090909090909	0.509090909090909	0.5	-0.5	0.388888888888889	-0.388889	0.277777777777778	-0.333333	INTRON
Gm18	53700450	C	A	C	27	27,0	A	20	0,20	M	15	8,7	M	31	6,25	0	1	0.480528479257955	0.0256209754004429	0.533333333333333	0.193548387096774	0.339784946236559	0.45	-0.45	0.35	-0.35	0.3	-0.3	NON_SYNONYMOUS_CODING	cCc/cAc	Glyma.18G246800.Wm82.a4.v1	--	--	Cellular Component: integral component of membrane (GO:0016021);	K02184|1.3e-180|ini:109182789|K02184 formin 2 | (RefSeq) formin-like protein 1	[TZ]	--	Formin Homology 2 Domain	Formin-like protein 1 OS=Arabidopsis thaliana OX=3702 GN=FH1 PE=1 SV=1	Formin-like protein OS=Glycine max OX=3847 GN=100801837 PE=3 SV=2	--	--	formin-like protein 1 [Glycine max]
Gm18	53701204	T	A	T	30	30,0	A	22	0,22	W	15	7,8	W	21	7,14	0	1	0.188561808316413	0.000238379372488897	0.466666666666667	0.333333333333333	0.133333333333333	0.454545454545455	-0.454545	0.363636363636364	-0.363636	0.272727272727273	-0.272727	NON_SYNONYMOUS_CODING	Ttt/Att	Glyma.18G246800.Wm82.a4.v1	--	--	Cellular Component: integral component of membrane (GO:0016021);	K02184|1.3e-180|ini:109182789|K02184 formin 2 | (RefSeq) formin-like protein 1	[TZ]	--	Formin Homology 2 Domain	Formin-like protein 1 OS=Arabidopsis thaliana OX=3702 GN=FH1 PE=1 SV=1	Formin-like protein OS=Glycine max OX=3847 GN=100801837 PE=3 SV=2	--	--	formin-like protein 1 [Glycine max]
Gm18	53701468	A	T	A	40	40,0	T	26	0,26	W	25	17,8	W	19	4,15	0	1	0.66393605138779	0.129012341136342	0.68	0.210526315789474	0.469473684210526	0.423076923076923	-0.423077	0.307692307692308	-0.307692	0.269230769230769	-0.269231	INTRON
Gm18	53702557	T	C	T	23	23,0	C	27	0,27	Y	27	17,10	Y	17	3,14	0	1	0.64086366225186	0.108100632812842	0.62962962962963	0.176470588235294	0.453159041394335	0.434782608695652	-0.434783	0.347826086956522	-0.347826	0.304347826086956	-0.304348	NON_SYNONYMOUS_CODING	Tcc/Ccc	Glyma.18G246800.Wm82.a4.v1	--	--	Cellular Component: integral component of membrane (GO:0016021);	K02184|1.3e-180|ini:109182789|K02184 formin 2 | (RefSeq) formin-like protein 1	[TZ]	--	Formin Homology 2 Domain	Formin-like protein 1 OS=Arabidopsis thaliana OX=3702 GN=FH1 PE=1 SV=1	Formin-like protein OS=Glycine max OX=3847 GN=100801837 PE=3 SV=2	--	--	formin-like protein 1 [Glycine max]
Gm18	53703448	G	T	G	28	28,0	T	39	0,39	K	21	14,7	K	34	7,27	0	1	0.651647425799367	0.117506913777288	0.666666666666667	0.205882352941176	0.46078431372549	0.392857142857143	-0.428571	0.321428571428571	-0.321429	0.25	-0.25	DOWNSTREAM
Gm18	53703502	A	G	A	32	32,0	G	44	0,44	R	26	17,9	R	33	7,26	0	1	0.624693403425878	0.0951337464012317	0.653846153846154	0.212121212121212	0.441724941724942	0.40625	-0.40625	0.3125	-0.3125	0.25	-0.25	DOWNSTREAM
Gm18	53703604	A	G	A	30	30,0	G	31	0,31	R	28	19,9	R	24	7,17	0	1	0.547165961632448	0.0490450705673511	0.678571428571429	0.291666666666667	0.386904761904762	0.4	-0.4	0.3	-0.3	0.266666666666667	-0.266667	DOWNSTREAM
Gm18	53703707	G	C	G	28	28,0	C	23	0,23	S	24	15,9	S	14	3,11	0	1	0.580837713117521	0.0661110468605693	0.625	0.214285714285714	0.410714285714286	0.434782608695652	-0.434783	0.347826086956522	-0.347826	0.304347826086956	-0.304348	DOWNSTREAM
Gm18	53703760	G	A	G	25	25,0	A	23	0,23	R	34	19,15	R	24	2,22	0	1	0.67244468406956	0.137493707672521	0.558823529411765	0.0833333333333333	0.475490196078431	0.434782608695652	-0.434783	0.347826086956522	-0.347826	0.304347826086956	-0.304348	DOWNSTREAM
Gm18	53704081	C	A	C	15	15,0	A	22	0,22	M	19	10,9	M	17	2,15	0	1	0.577944861403246	0.0644810400064489	0.526315789473684	0.117647058823529	0.408668730650155	0.533333333333333	-0.533333	0.4	-0.4	0.333333333333333	-0.333333	DOWNSTREAM
Gm18	53704169	G	C	G	17	17,0	C	16	0,16	S	19	10,9	S	29	2,27	0	1	0.646790957745953	0.113193033479473	0.526315789473684	0.0689655172413793	0.457350272232305	0.5	-0.5	0.375	-0.375	0.3125	-0.3125	DOWNSTREAM
Gm18	53704439	G	A	G	33	33,0	A	35	0,35	R	44	29,15	R	40	9,31	0	1	0.61389725093923	0.08719236206262	0.659090909090909	0.225	0.434090909090909	0.393939393939394	-0.393939	0.303030303030303	-0.30303	0.242424242424242	-0.242424	DOWNSTREAM
Gm18	53704492	T	C	T	38	38,0	C	32	0,32	Y	35	27,8	Y	31	6,25	0	1	0.817245994108692	0.364555791805467	0.771428571428571	0.193548387096774	0.577880184331797	0.40625	-0.40625	0.3125	-0.3125	0.25	-0.25	DOWNSTREAM
Gm18	53704814	G	A	G	29	29,0	A	22	0,22	R	18	13,5	R	17	5,12	0	1	0.60543129631005	0.0813437772038774	0.722222222222222	0.294117647058824	0.428104575163399	0.454545454545455	-0.454545	0.363636363636364	-0.363636	0.272727272727273	-0.272727	DOWNSTREAM
Gm18	53704830	T	C	T	27	27,0	C	17	0,17	Y	16	12,4	Y	16	3,13	0	1	0.795495128834866	0.318557344988132	0.75	0.1875	0.5625	0.470588235294118	-0.470588	0.352941176470588	-0.352941	0.294117647058824	-0.294118	DOWNSTREAM
Gm18	53705162	C	A	C	20	20,0	A	19	0,19	M	11	7,4	M	19	4,15	0	1	0.6022249141206	0.0792124765981761	0.636363636363636	0.210526315789474	0.425837320574163	0.473684210526316	-0.473684	0.368421052631579	-0.368421	0.315789473684211	-0.315789	INTRAGENIC
Gm18	53705296	T	C	T	24	24,0	C	16	0,16	Y	17	8,9	Y	19	4,15	0	1	0.367783093620248	0.00672912828475692	0.470588235294118	0.210526315789474	0.260061919504644	0.5	-0.5	0.375	-0.375	0.3125	-0.3125	SYNONYMOUS_CODING	acA/acG	Glyma.18G246900.Wm82.a4.v1	[I]	Lipid transport and metabolism	Biological Process: acyl-CoA metabolic process (GO:0006637);; Molecular Function: acyl-CoA hydrolase activity (GO:0047617);	K17361|2.3e-254|gmx:100802368|K17361 acyl-coenzyme A thioesterase 9 [EC:3.1.2.-] | (RefSeq) acyl-coenzyme A thioesterase 9, mitochondrial	[I]	Lipid transport and metabolism	Thioesterase superfamily	--	Uncharacterized protein OS=Glycine max OX=3847 GN=100802368 PE=4 SV=2	I	Lipid transport and metabolism	acyl-coenzyme A thioesterase 9, mitochondrial [Glycine max]
Gm18	53705391	G	A	G	23	23,0	A	19	0,19	R	22	13,9	R	21	6,15	0	1	0.431610632672308	0.014978236190498	0.590909090909091	0.285714285714286	0.305194805194805	0.473684210526316	-0.473684	0.368421052631579	-0.368421	0.315789473684211	-0.315789	INTRON
Gm18	53705541	A	G	A	29	29,0	G	23	0,23	R	23	16,7	R	18	4,14	0	1	0.669531058514799	0.134540686802965	0.695652173913043	0.222222222222222	0.473429951690821	0.434782608695652	-0.434783	0.347826086956522	-0.347826	0.304347826086956	-0.304348	SYNONYMOUS_CODING	ccT/ccC	Glyma.18G246900.Wm82.a4.v1	[I]	Lipid transport and metabolism	Biological Process: acyl-CoA metabolic process (GO:0006637);; Molecular Function: acyl-CoA hydrolase activity (GO:0047617);	K17361|2.3e-254|gmx:100802368|K17361 acyl-coenzyme A thioesterase 9 [EC:3.1.2.-] | (RefSeq) acyl-coenzyme A thioesterase 9, mitochondrial	[I]	Lipid transport and metabolism	Thioesterase superfamily	--	Uncharacterized protein OS=Glycine max OX=3847 GN=100802368 PE=4 SV=2	I	Lipid transport and metabolism	acyl-coenzyme A thioesterase 9, mitochondrial [Glycine max]
Gm18	53705574	G	A	G	26	26,0	A	25	0,25	R	23	14,9	R	19	5,14	0	1	0.48866418287949	0.0278645825285039	0.608695652173913	0.263157894736842	0.345537757437071	0.44	-0.4	0.32	-0.32	0.28	-0.28	SYNONYMOUS_CODING	atC/atT	Glyma.18G246900.Wm82.a4.v1	[I]	Lipid transport and metabolism	Biological Process: acyl-CoA metabolic process (GO:0006637);; Molecular Function: acyl-CoA hydrolase activity (GO:0047617);	K17361|2.3e-254|gmx:100802368|K17361 acyl-coenzyme A thioesterase 9 [EC:3.1.2.-] | (RefSeq) acyl-coenzyme A thioesterase 9, mitochondrial	[I]	Lipid transport and metabolism	Thioesterase superfamily	--	Uncharacterized protein OS=Glycine max OX=3847 GN=100802368 PE=4 SV=2	I	Lipid transport and metabolism	acyl-coenzyme A thioesterase 9, mitochondrial [Glycine max]
Gm18	53705764	T	C	T	25	25,0	C	18	0,18	Y	18	7,11	Y	25	5,20	0	1	0.267129228448251	0.00136021339973945	0.388888888888889	0.2	0.188888888888889	0.5	-0.5	0.388888888888889	-0.388889	0.277777777777778	-0.333333	INTRON
Gm18	53705862	C	A	C	23	23,0	A	23	0,23	M	17	7,10	M	27	5,22	0	1	0.32043183112593	0.00337814477540131	0.411764705882353	0.185185185185185	0.226579520697168	0.434782608695652	-0.434783	0.347826086956522	-0.347826	0.304347826086956	-0.304348	INTRON
Gm18	53706707	C	G	C	27	27,0	G	19	0,19	S	18	13,5	S	30	9,21	0	1	0.597112393001973	0.0759067548663046	0.722222222222222	0.3	0.422222222222222	0.473684210526316	-0.473684	0.368421052631579	-0.368421	0.315789473684211	-0.315789	INTRON
Gm18	53706803	A	C	A	27	27,0	C	19	0,19	M	15	12,3	M	16	7,9	0	1	0.512652416360247	0.0354091126655949	0.8	0.4375	0.3625	0.473684210526316	-0.473684	0.368421052631579	-0.368421	0.315789473684211	-0.315789	INTRON
Gm18	53707547	T	G	T	16	16,0	G	20	0,20	K	32	17,15	K	25	3,22	0	1	0.581595327525935	0.0665433320924845	0.53125	0.12	0.41125	0.5	-0.5	0.375	-0.375	0.3125	-0.3125	INTRON
Gm18	53708841	G	A	G	6	6,0	A	12	0,12	R	8	5,3	R	15	0,15	0	1	0.883883476483184	0.539479660939444	0.625	0	0.625	0.833333333333333	-0.666667	0.666666666666667	-0.5	0.5	-0.5	UPSTREAM
Gm18	53708858	C	A	C	6	6,0	A	18	0,18	M	12	7,5	M	21	3,18	0	1	0.622927402473863	0.0937966179494894	0.583333333333333	0.142857142857143	0.440476190476191	0.833333333333333	-0.666667	0.666666666666667	-0.5	0.5	-0.5	UPSTREAM
Gm18	53711048	G	A	G	17	17,0	A	29	0,29	R	8	5,3	R	29	10,19	0	1	0.396223627389014	0.00976566557773964	0.625	0.344827586206897	0.280172413793103	0.470588235294118	-0.470588	0.352941176470588	-0.352941	0.294117647058824	-0.294118	NON_SYNONYMOUS_CODING	Cac/Tac	Glyma.18G247000.Wm82.a4.v1	[G]	Carbohydrate transport and metabolism	Molecular Function: UDP-glycosyltransferase activity (GO:0008194);; Cellular Component: intracellular membrane-bounded organelle (GO:0043231);; Molecular Function: quercetin 3-O-glucosyltransferase activity (GO:0080043);; Molecular Function: quercetin 7-O-glucosyltransferase activity (GO:0080044);	K13691|1.8e-270|gmx:100803423|K13691 pathogen-inducible salicylic acid glucosyltransferase [EC:2.4.1.-] | (RefSeq) UDP-glycosyltransferase 74G1	[GC]	--	UDP-glucoronosyl and UDP-glucosyl transferase	UDP-glycosyltransferase 74G1 OS=Stevia rebaudiana OX=55670 GN=UGT74G1 PE=1 SV=1	Glycosyltransferase OS=Glycine max OX=3847 GN=100803423 PE=3 SV=1	--	--	UDP-glycosyltransferase 74G1 [Glycine max]
Gm18	53711527	C	G	C	27	27,0	G	18	0,18	S	20	12,8	S	24	5,19	0	1	0.553900311929462	0.0521384418984619	0.6	0.208333333333333	0.391666666666667	0.5	-0.5	0.388888888888889	-0.388889	0.277777777777778	-0.333333	UPSTREAM
Gm18	53711742	C	T	C	39	39,0	T	28	0,28	Y	25	15,10	Y	31	6,25	0	1	0.574809383416161	0.0627507969132142	0.6	0.193548387096774	0.406451612903226	0.392857142857143	-0.428571	0.321428571428571	-0.321429	0.25	-0.25	UPSTREAM
Gm18	53711816	A	G	A	36	36,0	G	39	0,39	R	22	15,7	R	37	3,34	0	1	0.8495705552831	0.442585580382978	0.681818181818182	0.0810810810810811	0.600737100737101	0.361111111111111	-0.361111	0.277777777777778	-0.277778	0.25	-0.25	UPSTREAM
Gm18	53713211	C	T	C	12	12,0	T	18	0,18	Y	20	12,8	Y	32	4,28	0	1	0.67175144212722	0.136786437014784	0.6	0.125	0.475	0.583333333333333	-0.583333	0.416666666666667	-0.416667	0.333333333333333	-0.333333	UPSTREAM
Gm18	53713392	G	A	G	17	17,0	A	22	0,22	R	26	21,5	R	25	2,23	0	1	1.02911233077304	1.15428727942136	0.807692307692308	0.08	0.727692307692308	0.470588235294118	-0.470588	0.352941176470588	-0.352941	0.294117647058824	-0.294118	UPSTREAM
Gm18	53713401	T	A	T	18	18,0	A	21	0,21	W	25	19,6	W	26	2,24	0	1	0.966016648759468	0.841246085787075	0.76	0.0769230769230769	0.683076923076923	0.5	-0.5	0.388888888888889	-0.388889	0.277777777777778	-0.333333	UPSTREAM
Gm18	53713445	T	C	T	26	26,0	C	31	0,31	Y	26	19,7	Y	26	3,23	0	1	0.870285269152674	0.499238606834404	0.730769230769231	0.115384615384615	0.615384615384615	0.423076923076923	-0.423077	0.307692307692308	-0.307692	0.269230769230769	-0.269231	UPSTREAM
Gm18	53713697	C	T	C	33	33,0	T	27	0,27	Y	28	20,8	Y	25	5,20	0	1	0.727309832077592	0.203515407066195	0.714285714285714	0.2	0.514285714285714	0.407407407407407	-0.407407	0.333333333333333	-0.333333	0.259259259259259	-0.259259	UPSTREAM
Gm18	53713771	C	G	C	30	30,0	G	31	0,31	S	29	20,9	S	29	6,23	0	1	0.682723788731839	0.148328695768286	0.689655172413793	0.206896551724138	0.482758620689655	0.4	-0.4	0.3	-0.3	0.266666666666667	-0.266667	UPSTREAM
Gm18	53714289	G	A	G	34	34,0	A	10	0,10	R	18	11,7	R	23	6,17	0	1	0.495316344309417	0.0298135227267012	0.611111111111111	0.260869565217391	0.35024154589372	0.6	-0.6	0.5	-0.5	0.4	-0.4	UPSTREAM
Gm18	53714401	C	T	C	19	19,0	T	12	0,12	Y	15	11,4	Y	14	3,11	0	1	0.734044182374606	0.213113521375863	0.733333333333333	0.214285714285714	0.519047619047619	0.583333333333333	-0.583333	0.416666666666667	-0.416667	0.333333333333333	-0.333333	UPSTREAM
Gm18	53714412	C	T	C	18	18,0	T	11	0,11	Y	15	11,4	Y	16	4,12	0	1	0.683536555146996	0.149213709339791	0.733333333333333	0.25	0.483333333333333	0.636363636363636	-0.545455	0.454545454545455	-0.454545	0.363636363636364	-0.363636	UPSTREAM
Gm18	53714431	G	A	G	17	17,0	A	10	0,10	R	14	10,4	R	18	6,12	0	1	0.538748023761179	0.0453866836416059	0.714285714285714	0.333333333333333	0.380952380952381	0.6	-0.6	0.5	-0.5	0.4	-0.4	UPSTREAM
Gm18	53714582	A	G	A	19	19,0	G	18	0,18	R	22	15,7	R	16	3,13	0	1	0.699071476854882	0.166958261236727	0.681818181818182	0.1875	0.494318181818182	0.5	-0.5	0.388888888888889	-0.388889	0.277777777777778	-0.333333	UPSTREAM
Gm18	53714922	T	C	T	27	27,0	C	14	0,14	Y	19	10,9	Y	18	5,13	0	1	0.351485826905594	0.00536462152031506	0.526315789473684	0.277777777777778	0.248538011695906	0.571428571428571	-0.5	0.428571428571429	-0.428571	0.357142857142857	-0.357143	UPSTREAM
Gm18	53714955	A	G	A	26	26,0	G	19	0,19	R	18	9,9	R	26	7,19	0	1	0.326356975932253	0.00370223942446167	0.5	0.269230769230769	0.230769230769231	0.473684210526316	-0.473684	0.368421052631579	-0.368421	0.315789473684211	-0.315789	UPSTREAM
Gm18	53714995	G	A	G	21	21,0	A	21	0,21	R	12	7,5	R	27	7,20	0	1	0.458309950769059	0.0202207115263271	0.583333333333333	0.259259259259259	0.324074074074074	0.476190476190476	-0.47619	0.333333333333333	-0.380952	0.285714285714286	-0.285714	UPSTREAM
Gm18	53715081	G	A	G	10	10,0	A	24	0,24	R	11	6,5	R	19	6,13	0	1	0.324795459300998	0.00361451262055187	0.545454545454545	0.315789473684211	0.229665071770335	0.6	-0.6	0.5	-0.5	0.4	-0.4	UPSTREAM
Gm18	53715149	T	C	T	11	11,0	C	22	0,22	Y	18	12,6	Y	21	3,18	0	1	0.740778532671621	0.223070397557503	0.666666666666667	0.142857142857143	0.523809523809524	0.636363636363636	-0.545455	0.454545454545455	-0.454545	0.363636363636364	-0.363636	UPSTREAM
Gm18	53715192	T	A	T	14	14,0	A	23	0,23	W	23	17,6	W	30	3,27	0	1	0.903866928994978	0.603284938328711	0.739130434782609	0.1	0.639130434782609	0.571428571428571	-0.5	0.428571428571429	-0.428571	0.357142857142857	-0.357143	DOWNSTREAM
Gm18	53715640	G	A	G	25	25,0	A	35	2,33	R	32	23,9	R	37	10,27	0	1	0.634246116233204	0.102633486576262	0.71875	0.27027027027027	0.44847972972973	0.44	-0.4	0.32	-0.32	0.28	-0.28	DOWNSTREAM
Gm18	53716513	G	C	G	20	20,0	C	20	0,20	S	24	12,12	S	25	5,20	0	1	0.424264068711929	0.0137461558262665	0.5	0.2	0.3	0.45	-0.45	0.35	-0.35	0.3	-0.3	DOWNSTREAM
Gm18	53716630	A	G	A	19	19,0	G	32	0,32	R	20	12,8	R	17	3,14	0	1	0.598961038181546	0.077089080301727	0.6	0.176470588235294	0.423529411764706	0.473684210526316	-0.473684	0.368421052631579	-0.368421	0.315789473684211	-0.315789	DOWNSTREAM
Gm18	53717174	G	A	G	26	26,0	A	41	1,40	R	30	24,6	R	32	4,28	0	1	0.954594154601839	0.792672612680869	0.8	0.125	0.675	0.423076923076923	-0.423077	0.307692307692308	-0.307692	0.269230769230769	-0.269231	DOWNSTREAM
Gm18	53717305	C	T	C	23	23,0	T	32	0,32	Y	21	14,7	Y	31	7,24	0	1	0.623470495239752	0.0942062095441291	0.666666666666667	0.225806451612903	0.440860215053763	0.434782608695652	-0.434783	0.347826086956522	-0.347826	0.304347826086956	-0.304348	DOWNSTREAM
Gm18	53717473	G	T	G	21	21,0	T	27	0,27	K	24	14,10	K	33	8,25	0	1	0.482118259899919	0.0260476112750937	0.583333333333333	0.242424242424242	0.340909090909091	0.476190476190476	-0.47619	0.333333333333333	-0.380952	0.285714285714286	-0.285714	DOWNSTREAM
Gm18	53718522	G	A	G	29	29,0	A	53	0,53	R	35	17,18	R	33	4,29	0	1	0.51548390455331	0.0363978346055424	0.485714285714286	0.121212121212121	0.364502164502164	0.413793103448276	-0.413793	0.310344827586207	-0.310345	0.275862068965517	-0.275862	DOWNSTREAM
Gm18	53718661	A	C	A	35	35,0	C	45	0,45	M	34	16,18	M	35	6,29	0	1	0.423075653953632	0.0135547081797645	0.470588235294118	0.171428571428571	0.299159663865546	0.371428571428571	-0.371429	0.285714285714286	-0.285714	0.257142857142857	-0.257143	DOWNSTREAM
Gm18	53718790	C	A	C	24	24,0	A	34	0,34	M	25	12,13	M	22	7,15	0	1	0.228845467365828	0.000627641389095254	0.48	0.318181818181818	0.161818181818182	0.416666666666667	-0.416667	0.333333333333333	-0.333333	0.291666666666667	-0.291667	INTRAGENIC
Gm18	53720050	G	A	G	22	22,0	A	23	0,23	R	14	6,8	R	22	4,18	0	1	0.348961788118036	0.00517474993862757	0.428571428571429	0.181818181818182	0.246753246753247	0.454545454545455	-0.454545	0.363636363636364	-0.363636	0.272727272727273	-0.272727	NON_SYNONYMOUS_CODING	gCa/gTa	Glyma.18G247100.Wm82.a4.v1	[G]	Carbohydrate transport and metabolism	Molecular Function: UDP-glycosyltransferase activity (GO:0008194);	K13691|1.5e-229|gmx:100809269|K13691 pathogen-inducible salicylic acid glucosyltransferase [EC:2.4.1.-] | (RefSeq) UDP-glycosyltransferase 74G1-like	[GC]	--	UDP-glucoronosyl and UDP-glucosyl transferase	UDP-glycosyltransferase 74G1 OS=Stevia rebaudiana OX=55670 GN=UGT74G1 PE=1 SV=1	Glycosyltransferase OS=Glycine soja OX=3848 GN=D0Y65_049311 PE=3 SV=1	--	--	UDP-glycosyltransferase 74G1-like [Glycine soja]
Gm18	53720884	G	A	G	21	21,0	A	39	0,39	R	23	14,9	R	15	4,11	0	1	0.483702030029059	0.0264782665828537	0.608695652173913	0.266666666666667	0.342028985507246	0.476190476190476	-0.47619	0.333333333333333	-0.380952	0.285714285714286	-0.285714	UPSTREAM
Gm18	53721010	T	A	T	24	20,0	A	30	2,28	W	24	14,10	W	18	5,13	0	1	0.432120810725112	0.0150669695688214	0.583333333333333	0.277777777777778	0.305555555555556	0.45	-0.45	0.35	-0.35	0.3	-0.3	UPSTREAM
Gm18	53721052	G	C	G	24	24,0	C	27	0,27	S	20	12,8	S	19	3,16	0	1	0.625231259154421	0.095543998990101	0.6	0.157894736842105	0.442105263157895	0.416666666666667	-0.416667	0.333333333333333	-0.333333	0.291666666666667	-0.291667	UPSTREAM
Gm18	53721669	G	T	G	31	31,0	T	18	0,18	K	20	12,8	K	28	4,24	0	1	0.646497628513415	0.112936592639081	0.6	0.142857142857143	0.457142857142857	0.5	-0.5	0.388888888888889	-0.388889	0.277777777777778	-0.333333	UPSTREAM
Gm18	53721733	G	A	G	32	32,0	A	16	0,16	R	21	13,8	R	22	3,19	0	1	0.682618234651948	0.148214067724485	0.619047619047619	0.136363636363636	0.482683982683983	0.5	-0.5	0.375	-0.375	0.3125	-0.3125	UPSTREAM
Gm18	53721766	A	G	A	25	25,0	G	17	0,17	R	19	12,7	R	15	2,13	0	1	0.704625704761332	0.173697037362977	0.631578947368421	0.133333333333333	0.498245614035088	0.470588235294118	-0.470588	0.352941176470588	-0.352941	0.294117647058824	-0.294118	UPSTREAM
Gm18	53721789	C	A	C	24	24,0	A	13	0,13	M	18	13,5	M	16	3,13	0	1	0.756211418768947	0.247295466350763	0.722222222222222	0.1875	0.534722222222222	0.538461538461539	-0.538462	0.384615384615385	-0.384615	0.384615384615385	-0.384615	UPSTREAM
Gm18	53721816	T	A	T	22	22,0	A	11	0,11	W	17	12,5	W	19	4,15	0	1	0.700539225943329	0.168718338836162	0.705882352941177	0.210526315789474	0.495356037151703	0.636363636363636	-0.545455	0.454545454545455	-0.454545	0.363636363636364	-0.363636	UPSTREAM
Gm18	53721844	G	A	G	16	16,0	A	10	0,10	R	15	10,5	R	22	7,15	0	1	0.492831999008806	0.0290733108349172	0.666666666666667	0.318181818181818	0.348484848484848	0.6	-0.6	0.5	-0.5	0.4	-0.4	UPSTREAM
Gm18	53721969	T	G	T	14	14,0	G	14	0,14	K	8	6,2	K	21	7,14	0	1	0.58925565098879	0.0710425890949062	0.75	0.333333333333333	0.416666666666667	0.571428571428571	-0.5	0.428571428571429	-0.428571	0.357142857142857	-0.357143	UPSTREAM
Gm18	53721994	T	C	T	14	14,0	C	10	0,10	Y	9	6,3	Y	18	7,11	0	1	0.392837100659193	0.0093554026791646	0.666666666666667	0.388888888888889	0.277777777777778	0.6	-0.6	0.5	-0.5	0.4	-0.4	UPSTREAM
Gm18	53722004	C	T	C	14	14,0	T	10	0,10	Y	11	7,4	Y	16	6,10	0	1	0.369623999256604	0.00689923294227038	0.636363636363636	0.375	0.261363636363636	0.6	-0.6	0.5	-0.5	0.4	-0.4	UPSTREAM
Gm18	53722145	T	G	T	26	26,0	G	21	0,21	K	18	13,5	K	11	3,8	0	1	0.635681853793967	0.103800410513021	0.722222222222222	0.272727272727273	0.44949494949495	0.476190476190476	-0.47619	0.333333333333333	-0.380952	0.285714285714286	-0.285714	UPSTREAM
Gm18	53722158	A	G	A	30	30,0	G	22	0,22	R	20	14,6	R	11	4,7	0	1	0.475690016434587	0.0243567974015726	0.7	0.363636363636364	0.336363636363636	0.454545454545455	-0.454545	0.363636363636364	-0.363636	0.272727272727273	-0.272727	UPSTREAM
Gm18	53722176	A	G	A	33	33,0	G	25	0,25	R	19	13,6	R	10	4,6	0	1	0.401934380884985	0.0104900071331262	0.684210526315789	0.4	0.284210526315789	0.44	-0.4	0.32	-0.32	0.28	-0.28	UPSTREAM
Gm18	53722249	A	T	A	38	38,0	T	27	0,27	W	21	15,6	W	16	5,11	0	1	0.568210806310619	0.0592307790258769	0.714285714285714	0.3125	0.401785714285714	0.407407407407407	-0.407407	0.333333333333333	-0.333333	0.259259259259259	-0.259259	UPSTREAM
Gm18	53722280	G	A	G	43	43,0	A	30	0,30	R	27	18,9	R	20	5,15	0	1	0.58925565098879	0.0710425890949062	0.666666666666667	0.25	0.416666666666667	0.4	-0.4	0.3	-0.3	0.266666666666667	-0.266667	UPSTREAM
Gm18	53722286	T	G	T	37	37,0	G	30	0,30	K	27	18,9	K	21	6,15	0	1	0.538748023761179	0.0453866836416059	0.666666666666667	0.285714285714286	0.380952380952381	0.4	-0.4	0.3	-0.3	0.266666666666667	-0.266667	UPSTREAM
Gm18	53722559	C	A	C	21	21,0	A	24	0,24	M	42	28,14	M	35	7,28	0	1	0.659966329107444	0.125201316044403	0.666666666666667	0.2	0.466666666666667	0.476190476190476	-0.47619	0.333333333333333	-0.380952	0.285714285714286	-0.285714	UPSTREAM
Gm18	53722770	G	A	G	22	22,0	A	21	0,21	R	36	20,16	R	29	7,22	0	1	0.444312306952467	0.0173157662444101	0.555555555555556	0.241379310344828	0.314176245210728	0.476190476190476	-0.47619	0.333333333333333	-0.380952	0.285714285714286	-0.285714	UPSTREAM
Gm18	53722891	A	G	A	23	23,0	G	26	0,26	R	36	17,19	R	23	2,21	0	1	0.544847978740359	0.0480149764865795	0.472222222222222	0.0869565217391304	0.385265700483092	0.434782608695652	-0.434783	0.347826086956522	-0.347826	0.304347826086956	-0.304348	UPSTREAM
Gm18	53722947	C	T	C	25	25,0	T	23	0,23	Y	30	17,13	Y	20	2,18	0	1	0.659966329107444	0.125201316044403	0.566666666666667	0.1	0.466666666666667	0.434782608695652	-0.434783	0.347826086956522	-0.347826	0.304347826086956	-0.304348	UPSTREAM
Gm18	53722962	G	A	G	25	25,0	A	21	0,21	R	30	17,13	R	15	1,14	0	1	0.707106781186548	0.176776695296637	0.566666666666667	0.0666666666666667	0.5	0.476190476190476	-0.47619	0.333333333333333	-0.380952	0.285714285714286	-0.285714	UPSTREAM
Gm18	53723039	A	G	A	22	22,0	G	16	0,16	R	18	12,6	G	15	0,15	0	0	0.942809041582063	0.744935539027803	0.666666666666667	0	0.666666666666667	0.5	-0.5	0.375	-0.375	0.3125	-0.3125	UPSTREAM
Gm18	53723291	A	G	A	27	27,0	G	31	0,31	R	29	22,7	R	27	5,22	0	1	0.810960267567713	0.350750164907496	0.758620689655172	0.185185185185185	0.573435504469987	0.407407407407407	-0.407407	0.333333333333333	-0.333333	0.259259259259259	-0.259259	UPSTREAM
Gm18	53723378	C	T	C	31	31,0	T	31	0,31	Y	33	23,10	T	24	1,23	0	0	0.926738432918733	0.683574526734412	0.696969696969697	0.0416666666666667	0.65530303030303	0.387096774193548	-0.387097	0.290322580645161	-0.290323	0.258064516129032	-0.258065	UPSTREAM
Gm18	53723388	C	T	C	31	31,0	T	33	0,33	Y	33	24,9	T	24	1,23	0	0	0.969593389354281	0.85693568660449	0.727272727272727	0.0416666666666667	0.685606060606061	0.387096774193548	-0.387097	0.290322580645161	-0.290323	0.258064516129032	-0.258065	UPSTREAM
Gm18	53723473	A	G	A	21	21,0	G	39	0,39	R	29	22,7	R	23	5,18	0	1	0.765413937056503	0.262713160490203	0.758620689655172	0.217391304347826	0.541229385307346	0.476190476190476	-0.47619	0.333333333333333	-0.380952	0.285714285714286	-0.285714	UPSTREAM
Gm18	53723554	T	C	T	27	27,0	C	32	0,32	Y	30	19,11	Y	28	4,24	0	1	0.693638080592518	0.160570085645049	0.633333333333333	0.142857142857143	0.49047619047619	0.407407407407407	-0.407407	0.333333333333333	-0.333333	0.259259259259259	-0.259259	UPSTREAM
Gm18	53723560	T	C	T	24	24,0	C	31	0,31	Y	33	20,13	Y	27	2,25	0	1	0.752342568535182	0.241033927478952	0.606060606060606	0.0740740740740741	0.531986531986532	0.416666666666667	-0.416667	0.333333333333333	-0.333333	0.291666666666667	-0.291667	UPSTREAM
Gm18	53723585	G	A	G	26	26,0	A	31	0,31	R	31	19,12	A	29	1,28	0	0	0.818010069448286	0.366263168964255	0.612903225806452	0.0344827586206897	0.578420467185762	0.423076923076923	-0.423077	0.307692307692308	-0.307692	0.269230769230769	-0.269231	UPSTREAM
Gm18	53723911	T	C	T	28	28,0	C	40	0,40	Y	38	21,17	Y	26	3,23	0	1	0.6183605859769	0.0904084451524912	0.552631578947368	0.115384615384615	0.437246963562753	0.392857142857143	-0.428571	0.321428571428571	-0.321429	0.25	-0.25	UPSTREAM
Gm18	53724108	T	C	T	23	23,0	C	28	0,28	Y	24	16,8	Y	27	4,23	0	1	0.733295921230494	0.212029528094299	0.666666666666667	0.148148148148148	0.518518518518518	0.434782608695652	-0.434783	0.347826086956522	-0.347826	0.304347826086956	-0.304348	UPSTREAM
Gm18	53724772	C	T	C	27	27,0	T	30	0,30	Y	28	20,8	Y	23	1,22	0	1	0.948664998362076	0.768359360541933	0.714285714285714	0.0434782608695652	0.670807453416149	0.407407407407407	-0.407407	0.333333333333333	-0.333333	0.259259259259259	-0.259259	UPSTREAM
Gm18	53724790	A	G	A	27	27,0	G	24	0,24	R	33	23,10	R	26	1,25	0	1	0.93127116869557	0.700455885928684	0.696969696969697	0.0384615384615385	0.658508158508159	0.416666666666667	-0.416667	0.333333333333333	-0.333333	0.291666666666667	-0.291667	UPSTREAM
Gm18	53724821	A	G	A	30	30,0	G	23	0,23	R	32	22,10	R	24	3,21	0	1	0.795495128834866	0.318557344988132	0.6875	0.125	0.5625	0.434782608695652	-0.434783	0.347826086956522	-0.347826	0.304347826086956	-0.304348	UPSTREAM
Gm18	53725029	T	C	T	23	23,0	C	20	0,20	Y	18	13,5	Y	17	5,12	0	1	0.60543129631005	0.0813437772038774	0.722222222222222	0.294117647058824	0.428104575163399	0.45	-0.45	0.35	-0.35	0.3	-0.3	UPSTREAM
Gm18	53725139	G	C	G	23	23,0	C	22	0,22	S	21	18,3	S	21	5,16	0	1	0.875465538611916	0.514274839152307	0.857142857142857	0.238095238095238	0.619047619047619	0.454545454545455	-0.454545	0.363636363636364	-0.363636	0.272727272727273	-0.272727	UPSTREAM
Gm18	53725186	G	A	A	27	0,27	G	30	30,0	R	19	3,16	R	27	21,6	0	1	0.876647003576305	0.517754358517239	0.842105263157895	0.222222222222222	0.619883040935672	0.407407407407407	-0.407407	0.333333333333333	-0.333333	0.259259259259259	-0.259259	UPSTREAM
Gm18	53725363	C	T	C	14	14,0	T	18	0,18	Y	14	9,5	Y	23	2,21	0	1	0.78616219771672	0.300303770853072	0.642857142857143	0.0869565217391304	0.555900621118012	0.571428571428571	-0.5	0.428571428571429	-0.428571	0.357142857142857	-0.357143	UPSTREAM
Gm18	53725555	G	T	G	16	16,0	T	26	0,26	K	15	8,7	K	23	5,18	0	1	0.446809502314978	0.0178078711032728	0.533333333333333	0.217391304347826	0.315942028985507	0.5	-0.5	0.375	-0.375	0.3125	-0.3125	UPSTREAM
Gm18	53725619	A	G	A	20	20,0	G	25	0,25	R	21	11,10	R	25	3,22	0	1	0.57107290518685	0.0607376209316366	0.523809523809524	0.12	0.403809523809524	0.45	-0.45	0.35	-0.35	0.3	-0.3	INTERGENIC
Gm18	53726330	T	A	T	29	29,0	A	19	0,19	W	31	20,11	W	25	9,16	0	1	0.403278964238005	0.0106666450887942	0.645161290322581	0.36	0.285161290322581	0.473684210526316	-0.473684	0.368421052631579	-0.368421	0.315789473684211	-0.315789	INTERGENIC
Gm18	53726869	C	G	C	35	35,0	G	27	0,27	S	32	26,6	S	20	4,16	0	1	0.866205806953521	0.487646884973776	0.8125	0.2	0.6125	0.407407407407407	-0.407407	0.333333333333333	-0.333333	0.259259259259259	-0.259259	INTERGENIC
Gm18	53727021	G	A	G	20	20,0	A	14	0,14	R	22	16,6	R	15	9,6	0	1	0.179990817029303	0.000188908605341103	0.727272727272727	0.6	0.127272727272727	0.571428571428571	-0.5	0.428571428571429	-0.428571	0.357142857142857	-0.357143	INTERGENIC
Gm18	53727111	G	T	G	25	25,0	T	20	0,20	K	25	20,5	K	16	6,10	0	1	0.601040764008565	0.0784367588293116	0.8	0.375	0.425	0.45	-0.45	0.35	-0.35	0.3	-0.3	INTERGENIC
Gm18	53729612	G	A	G	29	29,0	A	33	0,33	R	31	20,11	R	32	6,26	0	1	0.647230803747364	0.113578438253377	0.645161290322581	0.1875	0.457661290322581	0.413793103448276	-0.413793	0.310344827586207	-0.310345	0.275862068965517	-0.275862	DOWNSTREAM
Gm18	53730658	A	G	A	23	23,0	G	29	0,29	R	43	30,13	R	39	8,31	0	1	0.696565535193904	0.163987185712304	0.697674418604651	0.205128205128205	0.492546213476446	0.434782608695652	-0.434783	0.347826086956522	-0.347826	0.304347826086956	-0.304348	DOWNSTREAM
Gm18	53730750	G	A	G	25	25,0	A	25	0,25	R	40	28,12	R	32	10,22	0	1	0.548007755419574	0.0494235029582852	0.7	0.3125	0.3875	0.44	-0.4	0.32	-0.32	0.28	-0.28	DOWNSTREAM
Gm18	53730996	T	A	T	39	39,0	A	25	0,25	W	31	24,7	W	22	4,18	0	1	0.837745277417493	0.412629184367613	0.774193548387097	0.181818181818182	0.592375366568915	0.44	-0.4	0.32	-0.32	0.28	-0.28	DOWNSTREAM
Gm18	53733032	T	G	T	15	15,0	G	12	0,12	K	23	20,3	K	26	6,20	0	1	0.903393947870439	0.601708135902692	0.869565217391304	0.230769230769231	0.638795986622074	0.583333333333333	-0.583333	0.416666666666667	-0.416667	0.333333333333333	-0.333333	SYNONYMOUS_CODING	ggA/ggC	Glyma.18G247200.Wm82.a4.v1	--	--	Molecular Function: AT DNA binding (GO:0003680);; Molecular Function: DNA-binding transcription factor activity (GO:0003700);; Cellular Component: nucleus (GO:0005634);	--	--	--	Plants and Prokaryotes Conserved (PCC) domain	AT-hook motif nuclear-localized protein 23 OS=Arabidopsis thaliana OX=3702 GN=AHL23 PE=1 SV=1	AT-hook motif nuclear-localized protein 23 isoform A OS=Glycine soja OX=3848 GN=D0Y65_049310 PE=4 SV=1	K	Transcription	AT-hook motif nuclear-localized protein 23-like isoform X1 [Glycine max]
Gm18	53734009	A	G	A	24	24,0	G	10	0,10	R	15	13,2	R	6	2,4	0	1	0.754247233265651	0.244100477428631	0.866666666666667	0.333333333333333	0.533333333333333	0.6	-0.6	0.5	-0.5	0.4	-0.4	UPSTREAM
Gm18	53734145	A	G	A	17	17,0	G	17	0,17	R	16	11,5	R	18	6,12	0	1	0.500867303340471	0.0315219741951644	0.6875	0.333333333333333	0.354166666666667	0.470588235294118	-0.470588	0.352941176470588	-0.352941	0.294117647058824	-0.294118	UPSTREAM
Gm18	53734629	T	C	T	22	22,0	C	19	0,19	Y	12	8,4	Y	23	5,18	0	1	0.635371310631391	0.103547115342193	0.666666666666667	0.217391304347826	0.449275362318841	0.473684210526316	-0.473684	0.368421052631579	-0.368421	0.315789473684211	-0.315789	UPSTREAM
Gm18	53734636	A	G	A	15	15,0	G	18	0,18	R	12	8,4	R	23	5,18	0	1	0.635371310631391	0.103547115342193	0.666666666666667	0.217391304347826	0.449275362318841	0.533333333333333	-0.533333	0.4	-0.4	0.333333333333333	-0.333333	UPSTREAM
Gm18	53734666	A	C	A	9	9,0	C	19	0,19	M	8	6,2	M	17	3,14	0	1	0.81109307253751	0.351037457799582	0.75	0.176470588235294	0.573529411764706	0.555555555555556	-0.666667	0.444444444444444	-0.444444	0.444444444444444	-0.444444	UPSTREAM
Gm18	53734823	T	C	T	10	10,0	C	22	0,22	Y	11	7,4	Y	22	2,20	0	1	0.77138921583987	0.273129000403926	0.636363636363636	0.0909090909090909	0.545454545454545	0.6	-0.6	0.5	-0.5	0.4	-0.4	UPSTREAM
Gm18	53734998	A	T	A	21	21,0	T	27	0,27	W	19	14,5	T	16	1,15	0	0	0.953663750942383	0.788817208454862	0.736842105263158	0.0625	0.674342105263158	0.476190476190476	-0.47619	0.333333333333333	-0.380952	0.285714285714286	-0.285714	UPSTREAM
Gm18	53735322	T	C	T	28	28,0	C	43	0,43	Y	37	23,14	Y	37	7,30	0	1	0.611551810755933	0.0855394162394817	0.621621621621622	0.189189189189189	0.432432432432432	0.392857142857143	-0.428571	0.321428571428571	-0.321429	0.25	-0.25	UPSTREAM
Gm18	53735333	A	G	A	30	30,0	G	46	0,46	R	38	24,14	R	35	8,27	0	1	0.569938698821037	0.0601368578931763	0.631578947368421	0.228571428571429	0.403007518796992	0.4	-0.4	0.3	-0.3	0.266666666666667	-0.266667	UPSTREAM
Gm18	53735480	G	T	G	26	26,0	T	28	0,28	K	33	21,12	K	43	11,32	0	1	0.538178522678979	0.045147302932903	0.636363636363636	0.255813953488372	0.380549682875264	0.423076923076923	-0.423077	0.307692307692308	-0.307692	0.269230769230769	-0.269231	UPSTREAM
Gm18	53735620	G	A	G	19	19,0	A	33	0,33	R	31	15,16	R	48	7,41	0	1	0.478057407173163	0.0249689487757356	0.483870967741935	0.145833333333333	0.338037634408602	0.473684210526316	-0.473684	0.368421052631579	-0.368421	0.315789473684211	-0.315789	UPSTREAM
Gm18	53735706	C	A	C	19	19,0	A	26	0,26	M	22	10,12	M	33	6,27	0	1	0.385694607919935	0.0085352812626227	0.454545454545455	0.181818181818182	0.272727272727273	0.473684210526316	-0.473684	0.368421052631579	-0.368421	0.315789473684211	-0.315789	UPSTREAM
Gm18	53735897	G	A	G	30	30,0	A	26	0,26	R	19	10,9	R	20	2,18	0	1	0.602901571327477	0.0796584916671773	0.526315789473684	0.1	0.426315789473684	0.423076923076923	-0.423077	0.307692307692308	-0.307692	0.269230769230769	-0.269231	UPSTREAM
Gm18	53735963	A	T	A	28	28,0	T	22	0,22	W	24	15,9	W	20	2,18	0	1	0.742462120245875	0.225616836886778	0.625	0.1	0.525	0.454545454545455	-0.454545	0.363636363636364	-0.363636	0.272727272727273	-0.272727	UPSTREAM
Gm18	53735986	G	A	G	20	20,0	A	25	0,25	R	26	15,11	R	23	3,20	0	1	0.631429801260228	0.100374957878961	0.576923076923077	0.130434782608696	0.446488294314381	0.45	-0.45	0.35	-0.35	0.3	-0.3	UPSTREAM
Gm18	53736545	C	G	C	27	27,0	G	27	0,27	S	17	9,8	S	18	6,12	0	1	0.277296776935901	0.00163954789775441	0.529411764705882	0.333333333333333	0.196078431372549	0.407407407407407	-0.407407	0.333333333333333	-0.333333	0.259259259259259	-0.259259	DOWNSTREAM
Gm18	53736585	C	T	C	24	24,0	T	26	0,26	Y	18	11,7	Y	17	4,13	0	1	0.531485489127144	0.0424089049434008	0.611111111111111	0.235294117647059	0.375816993464052	0.416666666666667	-0.416667	0.333333333333333	-0.333333	0.291666666666667	-0.291667	DOWNSTREAM
Gm18	53736750	A	G	A	22	22,0	G	37	0,37	R	27	16,11	R	25	6,19	0	1	0.498641226436736	0.0308276848303501	0.592592592592593	0.24	0.352592592592593	0.454545454545455	-0.454545	0.363636363636364	-0.363636	0.272727272727273	-0.272727	DOWNSTREAM
Gm18	53736772	T	A	T	25	25,0	A	42	0,42	W	34	22,12	W	29	8,21	0	1	0.524951484613137	0.0398653738725141	0.647058823529412	0.275862068965517	0.371196754563895	0.44	-0.4	0.32	-0.32	0.28	-0.28	DOWNSTREAM
Gm18	53736841	C	G	C	22	22,0	G	43	0,43	S	44	30,14	S	22	6,16	0	1	0.578541911879903	0.0648147920880411	0.681818181818182	0.272727272727273	0.409090909090909	0.454545454545455	-0.454545	0.363636363636364	-0.363636	0.272727272727273	-0.272727	DOWNSTREAM
Gm18	53737745	C	T	C	16	16,0	T	25	0,25	Y	18	11,7	Y	15	4,11	0	1	0.487118004817399	0.027426532963083	0.611111111111111	0.266666666666667	0.344444444444444	0.5	-0.5	0.375	-0.375	0.3125	-0.3125	DOWNSTREAM
Gm18	53737824	A	G	A	23	23,0	G	27	0,27	R	14	7,7	R	20	3,17	0	1	0.494974746830583	0.0297108591785058	0.5	0.15	0.35	0.434782608695652	-0.434783	0.347826086956522	-0.347826	0.304347826086956	-0.304348	DOWNSTREAM
Gm18	53737971	A	C	A	21	21,0	C	7	0,7	M	17	12,5	C	14	0,14	0	0	0.998268396969244	0.991371917460482	0.705882352941177	0	0.705882352941177	0.714285714285714	-0.714286	0.571428571428571	-0.571429	0.428571428571429	-0.428571	DOWNSTREAM
Gm18	53738318	A	C	A	39	39,0	C	13	0,13	M	18	12,6	M	23	6,17	0	1	0.573883764441256	0.0622471815660056	0.666666666666667	0.260869565217391	0.405797101449275	0.538461538461539	-0.538462	0.384615384615385	-0.384615	0.384615384615385	-0.384615	DOWNSTREAM
Gm18	53738402	T	C	T	36	36,0	C	22	0,22	Y	27	17,10	Y	26	5,21	0	1	0.61846661488396	0.0904859824079242	0.62962962962963	0.192307692307692	0.437321937321937	0.454545454545455	-0.454545	0.363636363636364	-0.363636	0.272727272727273	-0.272727	INTRAGENIC
Gm18	53738518	G	A	G	30	30,0	A	25	0,25	R	19	11,8	R	26	3,23	0	1	0.655576732355139	0.121092614536581	0.578947368421053	0.115384615384615	0.463562753036437	0.44	-0.4	0.32	-0.32	0.28	-0.28	INTRAGENIC
Gm18	53738731	C	A	C	20	20,0	A	21	0,21	M	17	10,7	M	15	2,13	0	1	0.64332852249129	0.110195543977091	0.588235294117647	0.133333333333333	0.454901960784314	0.45	-0.45	0.35	-0.35	0.3	-0.3	INTRAGENIC
Gm18	53739045	G	A	G	27	27,0	A	23	0,23	R	18	11,7	R	24	7,17	0	1	0.451762665758072	0.0188170564206945	0.611111111111111	0.291666666666667	0.319444444444444	0.434782608695652	-0.434783	0.347826086956522	-0.347826	0.304347826086956	-0.304348	SYNONYMOUS_CODING	gtC/gtT	Glyma.18G247300.Wm82.a4.v1	[C]	Energy production and conversion	Molecular Function: ATP binding (GO:0005524);; Cellular Component: proton-transporting V-type ATPase, V1 domain (GO:0033180);; Biological Process: ATP metabolic process (GO:0046034);; Biological Process: proton transmembrane transport (GO:1902600);	K02147|4.1e-281|gmx:100804483|K02147 V-type H+-transporting ATPase subunit B | (RefSeq) V-type proton ATPase subunit B 2	[C]	Energy production and conversion	ATP synthase alpha/beta family, nucleotide-binding domain	V-type proton ATPase subunit B 2 OS=Hordeum vulgare OX=4513 PE=2 SV=1	Vacuolar proton pump subunit B OS=Glycine soja OX=3848 GN=D0Y65_049309 PE=3 SV=1	C	Energy production and conversion	V-type proton ATPase subunit B 2 [Glycine max]
Gm18	53739051	G	C	G	27	27,0	C	22	0,22	S	18	13,5	S	22	7,15	0	1	0.571399419140644	0.060911454878937	0.722222222222222	0.318181818181818	0.404040404040404	0.454545454545455	-0.454545	0.363636363636364	-0.363636	0.272727272727273	-0.272727	SYNONYMOUS_CODING	gcC/gcG	Glyma.18G247300.Wm82.a4.v1	[C]	Energy production and conversion	Molecular Function: ATP binding (GO:0005524);; Cellular Component: proton-transporting V-type ATPase, V1 domain (GO:0033180);; Biological Process: ATP metabolic process (GO:0046034);; Biological Process: proton transmembrane transport (GO:1902600);	K02147|4.1e-281|gmx:100804483|K02147 V-type H+-transporting ATPase subunit B | (RefSeq) V-type proton ATPase subunit B 2	[C]	Energy production and conversion	ATP synthase alpha/beta family, nucleotide-binding domain	V-type proton ATPase subunit B 2 OS=Hordeum vulgare OX=4513 PE=2 SV=1	Vacuolar proton pump subunit B OS=Glycine soja OX=3848 GN=D0Y65_049309 PE=3 SV=1	C	Energy production and conversion	V-type proton ATPase subunit B 2 [Glycine max]
Gm18	53739314	C	T	C	19	19,0	T	25	0,25	Y	12	11,1	Y	22	3,19	0	1	1.10351512821537	1.63640748252661	0.916666666666667	0.136363636363636	0.78030303030303	0.473684210526316	-0.473684	0.368421052631579	-0.368421	0.315789473684211	-0.315789	INTRON
Gm18	53739465	A	T	A	30	30,0	T	28	0,28	W	24	16,8	W	22	6,16	0	1	0.557114433662128	0.0536688205700853	0.666666666666667	0.272727272727273	0.393939393939394	0.392857142857143	-0.428571	0.321428571428571	-0.321429	0.25	-0.25	SYNONYMOUS_CODING	ccT/ccA	Glyma.18G247300.Wm82.a4.v1	[C]	Energy production and conversion	Molecular Function: ATP binding (GO:0005524);; Cellular Component: proton-transporting V-type ATPase, V1 domain (GO:0033180);; Biological Process: ATP metabolic process (GO:0046034);; Biological Process: proton transmembrane transport (GO:1902600);	K02147|4.1e-281|gmx:100804483|K02147 V-type H+-transporting ATPase subunit B | (RefSeq) V-type proton ATPase subunit B 2	[C]	Energy production and conversion	ATP synthase alpha/beta family, nucleotide-binding domain	V-type proton ATPase subunit B 2 OS=Hordeum vulgare OX=4513 PE=2 SV=1	Vacuolar proton pump subunit B OS=Glycine soja OX=3848 GN=D0Y65_049309 PE=3 SV=1	C	Energy production and conversion	V-type proton ATPase subunit B 2 [Glycine max]
Gm18	53739501	A	T	A	33	33,0	T	23	0,23	W	24	16,8	W	26	8,18	0	1	0.507666407005726	0.0337203545567524	0.666666666666667	0.307692307692308	0.358974358974359	0.434782608695652	-0.434783	0.347826086956522	-0.347826	0.304347826086956	-0.304348	INTRON
Gm18	53739689	G	C	G	27	27,0	C	32	0,32	S	33	19,14	S	29	9,20	0	1	0.375350308090665	0.00745047365490375	0.575757575757576	0.310344827586207	0.265412748171369	0.407407407407407	-0.407407	0.333333333333333	-0.333333	0.259259259259259	-0.259259	INTRON
Gm18	53740432	A	G	A	22	22,0	G	18	0,18	R	28	19,9	R	15	2,13	0	1	0.771083109008188	0.272587507710755	0.678571428571429	0.133333333333333	0.545238095238095	0.5	-0.5	0.388888888888889	-0.388889	0.277777777777778	-0.333333	SPLICE_SITE_REGION
Gm18	53740867	A	T	A	27	27,0	T	22	0,22	W	26	10,16	W	30	8,22	0	1	0.166804676587596	0.000129134151251783	0.384615384615385	0.266666666666667	0.117948717948718	0.454545454545455	-0.454545	0.363636363636364	-0.363636	0.272727272727273	-0.272727	INTRON
Gm18	53741853	A	G	A	10	10,0	G	14	0,14	R	13	12,1	R	18	4,14	0	1	0.991158223201656	0.956566004444645	0.923076923076923	0.222222222222222	0.700854700854701	0.6	-0.6	0.5	-0.5	0.4	-0.4	INTRON
Gm18	53741944	A	G	A	10	10,0	G	19	1,18	R	17	14,3	R	32	6,26	0	1	0.899481420185829	0.588790758253741	0.823529411764706	0.1875	0.636029411764706	0.6	-0.6	0.5	-0.5	0.4	-0.4	INTRON
Gm18	53741986	G	A	G	11	11,0	A	22	1,21	R	21	16,5	R	37	5,32	0	1	0.886386106661129	0.547160453998248	0.761904761904762	0.135135135135135	0.626769626769627	0.636363636363636	-0.545455	0.454545454545455	-0.454545	0.363636363636364	-0.363636	INTRON
Gm18	53742275	C	T	Y	26	24,2	Y	17	13,4	Y	19	14,5	Y	30	27,3	1	1	--	--	--	--	--	--	--	--	--	--	--	INTRON
Gm18	53742304	T	A	T	28	28,0	W	15	4,11	W	16	12,4	W	24	7,17	0	1	--	--	--	--	--	--	--	--	--	--	--	INTRON
Gm18	53744355	G	C	G	23	23,0	C	10	0,10	S	19	12,7	S	18	5,13	0	1	0.500350412418551	0.0313596574744806	0.631578947368421	0.277777777777778	0.353801169590643	0.6	-0.6	0.5	-0.5	0.4	-0.4	SPLICE_SITE_REGION
Gm18	53745323	T	C	T	24	24,0	C	26	0,26	Y	30	17,13	Y	32	7,25	0	1	0.492028468575639	0.0288370717506236	0.566666666666667	0.21875	0.347916666666667	0.416666666666667	-0.416667	0.333333333333333	-0.333333	0.291666666666667	-0.291667	UPSTREAM
Gm18	53745451	A	G	A	21	21,0	G	35	0,35	R	43	25,18	R	34	6,28	0	1	0.572650088183907	0.0615809890293617	0.581395348837209	0.176470588235294	0.404924760601915	0.476190476190476	-0.47619	0.333333333333333	-0.380952	0.285714285714286	-0.285714	UPSTREAM
Gm18	53745463	C	T	C	23	23,0	T	35	0,35	Y	42	24,18	Y	36	7,29	0	1	0.533136065180334	0.0430715312415898	0.571428571428571	0.194444444444444	0.376984126984127	0.434782608695652	-0.434783	0.347826086956522	-0.347826	0.304347826086956	-0.304348	UPSTREAM
Gm18	53746364	T	C	T	34	34,0	C	38	0,38	Y	28	15,13	Y	30	8,22	0	1	0.380490791781333	0.00797481752520127	0.535714285714286	0.266666666666667	0.269047619047619	0.382352941176471	-0.382353	0.294117647058824	-0.294118	0.235294117647059	-0.264706	UPSTREAM
Gm18	53747057	C	T	C	34	34,0	T	22	0,22	Y	27	10,17	Y	30	3,27	0	1	0.382361444641615	0.00817279242967007	0.37037037037037	0.1	0.27037037037037	0.454545454545455	-0.454545	0.363636363636364	-0.363636	0.272727272727273	-0.272727	DOWNSTREAM
Gm18	53747422	T	C	T	10	10,0	C	27	0,27	Y	14	9,5	C	17	1,16	0	0	0.825948257016219	0.384383029338326	0.642857142857143	0.0588235294117647	0.584033613445378	0.6	-0.6	0.5	-0.5	0.4	-0.4	DOWNSTREAM
Gm18	53747464	C	G	C	7	7,0	G	24	0,24	S	12	7,5	G	16	1,15	0	0	0.736569563735987	0.216804776290607	0.583333333333333	0.0625	0.520833333333333	0.714285714285714	-0.714286	0.571428571428571	-0.571429	0.428571428571429	-0.428571	DOWNSTREAM
Gm18	53748106	A	T	A	29	29,0	T	13	0,13	W	17	8,9	W	20	6,14	0	1	0.241248195934234	0.000817184972730502	0.470588235294118	0.3	0.170588235294118	0.538461538461539	-0.538462	0.384615384615385	-0.384615	0.384615384615385	-0.384615	DOWNSTREAM
Gm18	53748299	A	T	A	18	18,0	T	13	0,13	W	21	16,5	W	25	3,22	0	1	0.907790420037587	0.616492754059948	0.761904761904762	0.12	0.641904761904762	0.538461538461539	-0.538462	0.384615384615385	-0.384615	0.384615384615385	-0.384615	INTRAGENIC
Gm18	53748584	T	C	T	13	13,0	C	13	0,13	Y	19	14,5	Y	23	4,19	0	1	0.796101913830163	0.319774140151893	0.736842105263158	0.173913043478261	0.562929061784897	0.538461538461539	-0.538462	0.384615384615385	-0.384615	0.384615384615385	-0.384615	INTRON
Gm18	53748654	A	T	A	19	19,0	T	18	0,18	W	30	23,7	W	28	5,23	0	1	0.83169226168132	0.397936067171933	0.766666666666667	0.178571428571429	0.588095238095238	0.5	-0.5	0.388888888888889	-0.388889	0.277777777777778	-0.333333	INTRON
Gm18	53748697	A	C	A	25	25,0	C	21	0,21	M	32	23,9	M	32	6,26	0	1	0.751300955010707	0.23936999154453	0.71875	0.1875	0.53125	0.476190476190476	-0.47619	0.333333333333333	-0.380952	0.285714285714286	-0.285714	INTRON
Gm18	53748769	C	T	C	30	30,0	T	34	0,34	Y	25	16,9	Y	36	7,29	0	1	0.630110709457346	0.0993308850408015	0.64	0.194444444444444	0.445555555555556	0.4	-0.4	0.3	-0.3	0.266666666666667	-0.266667	INTRON
Gm18	53748822	A	G	A	31	31,0	G	39	0,39	R	21	11,10	R	30	8,22	0	1	0.363654916038796	0.0063598564708186	0.523809523809524	0.266666666666667	0.257142857142857	0.387096774193548	-0.387097	0.290322580645161	-0.290323	0.258064516129032	-0.258065	INTRON
Gm18	53748842	C	T	C	33	33,0	T	41	0,41	Y	22	14,8	Y	27	6,21	0	1	0.585684404619161	0.0689157203091462	0.636363636363636	0.222222222222222	0.414141414141414	0.393939393939394	-0.393939	0.303030303030303	-0.30303	0.242424242424242	-0.242424	INTRON
Gm18	53748863	T	C	T	33	33,0	C	45	0,45	Y	26	16,10	Y	26	7,19	0	1	0.489535463898379	0.0281138806295058	0.615384615384615	0.269230769230769	0.346153846153846	0.393939393939394	-0.393939	0.303030303030303	-0.30303	0.242424242424242	-0.242424	INTRON
Gm18	53748869	C	A	C	33	33,0	A	43	0,43	M	28	18,10	M	27	8,19	0	1	0.49011104939385	0.0282795482945612	0.642857142857143	0.296296296296296	0.346560846560847	0.393939393939394	-0.393939	0.303030303030303	-0.30303	0.242424242424242	-0.242424	INTRON
Gm18	53749060	A	C	A	41	41,0	C	37	0,37	M	23	13,10	M	23	7,16	0	1	0.368925277140807	0.00683426887660473	0.565217391304348	0.304347826086957	0.260869565217391	0.378378378378378	-0.378378	0.297297297297297	-0.297297	0.243243243243243	-0.243243	INTRON
Gm18	53749069	T	C	T	38	38,0	C	33	0,33	Y	23	13,10	Y	21	6,15	0	1	0.395277082650865	0.00964957482033476	0.565217391304348	0.285714285714286	0.279503105590062	0.393939393939394	-0.393939	0.303030303030303	-0.30303	0.242424242424242	-0.242424	INTRON
Gm18	53749153	C	A	C	36	36,0	A	28	0,28	M	24	13,11	M	20	7,13	0	1	0.271057599454843	0.0014632143072732	0.541666666666667	0.35	0.191666666666667	0.392857142857143	-0.428571	0.321428571428571	-0.321429	0.25	-0.25	INTRON
Gm18	53749247	A	G	A	33	33,0	G	23	0,23	R	26	16,10	R	17	7,10	0	1	0.287962037587282	0.00198005014797306	0.615384615384615	0.411764705882353	0.203619909502262	0.434782608695652	-0.434783	0.347826086956522	-0.347826	0.304347826086956	-0.304348	INTRON
Gm18	53749340	T	C	T	28	28,0	C	25	0,25	Y	21	12,9	Y	16	3,13	0	1	0.542956992696813	0.0471875200719198	0.571428571428571	0.1875	0.383928571428571	0.44	-0.4	0.32	-0.32	0.28	-0.28	INTRON
Gm18	53749364	A	C	A	26	26,0	C	28	0,28	M	21	11,10	M	18	4,14	0	1	0.426508852144267	0.0141136793572441	0.523809523809524	0.222222222222222	0.301587301587302	0.423076923076923	-0.423077	0.307692307692308	-0.307692	0.269230769230769	-0.269231	INTRON
Gm18	53749586	G	A	G	25	25,0	A	17	0,17	R	17	11,6	R	27	5,22	0	1	0.653187963449011	0.118902467169992	0.647058823529412	0.185185185185185	0.461873638344227	0.470588235294118	-0.470588	0.352941176470588	-0.352941	0.294117647058824	-0.294118	INTRON
Gm18	53749686	A	T	A	20	20,0	T	28	0,28	W	21	13,8	W	19	6,13	0	1	0.428871782073044	0.0145089960445982	0.619047619047619	0.315789473684211	0.303258145363409	0.45	-0.45	0.35	-0.35	0.3	-0.3	INTRON
Gm18	53749765	T	C	T	19	19,0	C	30	0,30	Y	21	15,6	Y	26	9,17	0	1	0.520617080653832	0.0382465320939888	0.714285714285714	0.346153846153846	0.368131868131868	0.473684210526316	-0.473684	0.368421052631579	-0.368421	0.315789473684211	-0.315789	INTRON
Gm18	53749771	A	G	A	15	15,0	G	28	0,28	R	22	15,7	R	26	9,17	0	1	0.474701055901458	0.0241046588145639	0.681818181818182	0.346153846153846	0.335664335664336	0.533333333333333	-0.533333	0.4	-0.4	0.333333333333333	-0.333333	INTRON
Gm18	53749856	T	A	T	21	21,0	A	5	0,5	W	25	17,8	W	11	5,6	0	1	0.31884087588048	0.00329511038210868	0.68	0.454545454545455	0.225454545454546	0.8	-0.8	0.6	-0.6	0.6	-0.6	INTRON
Gm18	53750725	C	T	C	11	11,0	T	13	0,13	Y	9	3,6	Y	17	2,15	0	1	0.305026454629491	0.00264050828481246	0.333333333333333	0.117647058823529	0.215686274509804	0.636363636363636	-0.545455	0.454545454545455	-0.454545	0.363636363636364	-0.363636	UPSTREAM
Gm18	53752587	C	T	C	22	22,0	T	19	0,19	Y	23	17,6	Y	18	6,12	0	1	0.573883764441256	0.0622471815660056	0.739130434782609	0.333333333333333	0.405797101449275	0.473684210526316	-0.473684	0.368421052631579	-0.368421	0.315789473684211	-0.315789	DOWNSTREAM
Gm18	53753281	T	G	T	20	20,0	G	17	0,17	K	26	22,4	G	32	1,31	0	0	1.15244807126077	2.03285698825704	0.846153846153846	0.03125	0.814903846153846	0.470588235294118	-0.470588	0.352941176470588	-0.352941	0.294117647058824	-0.294118	INTRAGENIC
Gm18	53753396	A	C	A	18	18,0	M	22	15,7	A	26	26,0	M	34	26,8	0	0	--	--	--	--	--	--	--	--	--	--	--	INTRAGENIC
Gm18	53753405	C	T	C	18	18,0	Y	22	15,7	C	22	22,0	Y	36	28,8	0	0	--	--	--	--	--	--	--	--	--	--	--	INTRAGENIC
Gm18	53753433	C	T	C	14	14,0	Y	25	14,11	C	22	22,0	Y	36	25,11	0	0	--	--	--	--	--	--	--	--	--	--	--	INTRAGENIC
Gm18	53753456	G	T	G	14	14,0	K	29	15,14	K	19	17,2	K	37	23,14	0	1	--	--	--	--	--	--	--	--	--	--	--	INTRAGENIC
Gm18	53753488	A	C	A	12	12,0	M	34	18,16	M	17	12,5	M	46	26,20	0	1	--	--	--	--	--	--	--	--	--	--	--	INTRAGENIC
Gm18	53753494	T	A	T	7	7,0	W	33	19,14	W	17	12,5	W	43	23,20	0	1	--	--	--	--	--	--	--	--	--	--	--	INTRAGENIC
Gm18	53753664	G	T	G	9	9,0	K	17	7,10	K	16	14,2	K	26	17,9	0	1	--	--	--	--	--	--	--	--	--	--	--	NON_SYNONYMOUS_CODING	Ctg/Atg	Glyma.18G247500.Wm82.a4.v1	--	--	--	--	[S]	Function unknown	Protein of unknown function (DUF1279)	--	DUF1279 domain-containing protein OS=Glycine max OX=3847 GN=100500673 PE=2 SV=1	S	Function unknown	uncharacterized protein LOC100500673 [Glycine max]
Gm18	53753694	T	G	T	7	7,0	G	18	0,18	K	22	14,8	K	31	3,28	0	1	0.763094708142667	0.258757060718786	0.636363636363636	0.0967741935483871	0.539589442815249	0.714285714285714	-0.714286	0.571428571428571	-0.571429	0.428571428571429	-0.428571	NON_SYNONYMOUS_CODING	Atc/Ctc	Glyma.18G247500.Wm82.a4.v1	--	--	--	--	[S]	Function unknown	Protein of unknown function (DUF1279)	--	DUF1279 domain-containing protein OS=Glycine max OX=3847 GN=100500673 PE=2 SV=1	S	Function unknown	uncharacterized protein LOC100500673 [Glycine max]
Gm18	53753708	T	G	T	5	5,0	K	22	8,14	K	21	17,4	K	31	18,13	0	1	--	--	--	--	--	--	--	--	--	--	--	NON_SYNONYMOUS_CODING	aAc/aCc	Glyma.18G247500.Wm82.a4.v1	--	--	--	--	[S]	Function unknown	Protein of unknown function (DUF1279)	--	DUF1279 domain-containing protein OS=Glycine max OX=3847 GN=100500673 PE=2 SV=1	S	Function unknown	uncharacterized protein LOC100500673 [Glycine max]
Gm18	53753720	G	A	G	6	6,0	R	23	9,14	R	22	18,4	R	36	19,17	0	1	--	--	--	--	--	--	--	--	--	--	--	NON_SYNONYMOUS_CODING	gCg/gTg	Glyma.18G247500.Wm82.a4.v1	--	--	--	--	[S]	Function unknown	Protein of unknown function (DUF1279)	--	DUF1279 domain-containing protein OS=Glycine max OX=3847 GN=100500673 PE=2 SV=1	S	Function unknown	uncharacterized protein LOC100500673 [Glycine max]
Gm18	53753727	C	T	C	6	6,0	Y	19	6,13	Y	21	17,4	Y	38	20,18	0	1	--	--	--	--	--	--	--	--	--	--	--	NON_SYNONYMOUS_CODING	Gcc/Acc	Glyma.18G247500.Wm82.a4.v1	--	--	--	--	[S]	Function unknown	Protein of unknown function (DUF1279)	--	DUF1279 domain-containing protein OS=Glycine max OX=3847 GN=100500673 PE=2 SV=1	S	Function unknown	uncharacterized protein LOC100500673 [Glycine max]
Gm18	53753734	T	G	T	8	8,0	K	20	7,13	K	22	18,4	K	39	20,19	0	1	--	--	--	--	--	--	--	--	--	--	--	SYNONYMOUS_CODING	tcA/tcC	Glyma.18G247500.Wm82.a4.v1	--	--	--	--	[S]	Function unknown	Protein of unknown function (DUF1279)	--	DUF1279 domain-containing protein OS=Glycine max OX=3847 GN=100500673 PE=2 SV=1	S	Function unknown	uncharacterized protein LOC100500673 [Glycine max]
Gm18	53753744	G	A	G	9	9,0	R	19	7,12	R	24	19,5	R	37	19,18	0	1	--	--	--	--	--	--	--	--	--	--	--	NON_SYNONYMOUS_CODING	cCt/cTt	Glyma.18G247500.Wm82.a4.v1	--	--	--	--	[S]	Function unknown	Protein of unknown function (DUF1279)	--	DUF1279 domain-containing protein OS=Glycine max OX=3847 GN=100500673 PE=2 SV=1	S	Function unknown	uncharacterized protein LOC100500673 [Glycine max]
Gm18	53753759	C	T	C	13	13,0	Y	18	7,11	Y	23	18,5	Y	38	20,18	0	1	--	--	--	--	--	--	--	--	--	--	--	NON_SYNONYMOUS_CODING	gGa/gAa	Glyma.18G247500.Wm82.a4.v1	--	--	--	--	[S]	Function unknown	Protein of unknown function (DUF1279)	--	DUF1279 domain-containing protein OS=Glycine max OX=3847 GN=100500673 PE=2 SV=1	S	Function unknown	uncharacterized protein LOC100500673 [Glycine max]
Gm18	53753921	G	A	G	9	9,0	R	36	19,17	R	36	27,9	R	34	18,16	0	1	--	--	--	--	--	--	--	--	--	--	--	NON_SYNONYMOUS_CODING	gCt/gTt	Glyma.18G247500.Wm82.a4.v1	--	--	--	--	[S]	Function unknown	Protein of unknown function (DUF1279)	--	DUF1279 domain-containing protein OS=Glycine max OX=3847 GN=100500673 PE=2 SV=1	S	Function unknown	uncharacterized protein LOC100500673 [Glycine max]
Gm18	53754109	A	G	A	13	13,0	G	23	1,22	R	29	11,18	R	41	4,37	0	1	0.39845377913792	0.0100436079376824	0.379310344827586	0.0975609756097561	0.28174936921783	0.538461538461539	-0.538462	0.384615384615385	-0.384615	0.384615384615385	-0.384615	UPSTREAM
Gm18	53754126	C	A	C	14	14,0	M	26	14,12	M	27	23,4	M	38	26,12	0	1	--	--	--	--	--	--	--	--	--	--	--	UPSTREAM
Gm18	53754229	T	A	T	15	15,0	W	41	23,18	W	31	21,10	W	34	16,18	0	1	--	--	--	--	--	--	--	--	--	--	--	UPSTREAM
Gm18	53754259	A	G	A	15	15,0	G	44	0,44	R	40	15,25	R	34	3,31	0	1	0.405546536268755	0.0109699205562369	0.375	0.0882352941176471	0.286764705882353	0.533333333333333	-0.533333	0.4	-0.4	0.333333333333333	-0.333333	UPSTREAM
Gm18	53754267	G	C	G	17	17,0	S	42	22,20	S	40	27,13	S	37	19,18	0	1	--	--	--	--	--	--	--	--	--	--	--	UPSTREAM
Gm18	53754284	T	C	T	21	21,0	Y	49	24,25	Y	43	27,16	Y	38	20,18	0	1	--	--	--	--	--	--	--	--	--	--	--	UPSTREAM
Gm18	53754291	A	G	A	22	22,0	G	50	0,50	R	41	15,26	R	39	3,36	0	1	0.40860954710217	0.0113904937007027	0.365853658536585	0.0769230769230769	0.288930581613508	0.454545454545455	-0.454545	0.363636363636364	-0.363636	0.272727272727273	-0.272727	UPSTREAM
Gm18	53754341	C	T	C	21	21,0	Y	46	30,16	Y	33	23,10	Y	40	20,20	0	1	--	--	--	--	--	--	--	--	--	--	--	UPSTREAM
Gm18	53754355	A	T	A	20	20,0	T	49	0,49	W	34	10,24	T	38	2,36	0	0	0.341512872647373	0.00464553130435282	0.294117647058824	0.0526315789473684	0.241486068111455	0.45	-0.45	0.35	-0.35	0.3	-0.3	UPSTREAM
Gm18	53754372	C	T	C	21	21,0	Y	54	19,35	Y	37	25,12	Y	44	21,23	0	1	--	--	--	--	--	--	--	--	--	--	--	UPSTREAM
Gm18	53754441	T	C	T	25	25,0	Y	64	37,27	Y	37	22,15	Y	57	30,27	0	1	--	--	--	--	--	--	--	--	--	--	--	UPSTREAM
Gm18	53754495	G	A	G	34	34,0	R	75	36,39	R	43	34,9	R	62	34,28	0	1	--	--	--	--	--	--	--	--	--	--	--	UPSTREAM
Gm18	53754558	T	G	T	31	31,0	K	87	45,42	K	46	34,12	K	65	38,27	0	1	--	--	--	--	--	--	--	--	--	--	--	UPSTREAM
Gm18	53754599	C	T	C	25	25,0	Y	85	46,39	Y	50	38,12	Y	71	43,28	0	1	--	--	--	--	--	--	--	--	--	--	--	UPSTREAM
Gm18	53754648	C	T	C	26	26,0	Y	88	46,42	Y	46	32,14	Y	69	37,32	0	1	--	--	--	--	--	--	--	--	--	--	--	UPSTREAM
Gm18	53754659	T	C	T	24	24,0	C	89	0,89	Y	48	22,26	Y	65	6,59	0	1	0.517638425714767	0.0371648632058054	0.458333333333333	0.0923076923076923	0.366025641025641	0.416666666666667	-0.416667	0.333333333333333	-0.333333	0.291666666666667	-0.291667	UPSTREAM
Gm18	53754763	C	T	C	25	25,0	Y	76	35,41	Y	45	30,15	Y	53	30,23	0	1	--	--	--	--	--	--	--	--	--	--	--	UPSTREAM
Gm18	53754783	T	C	T	21	21,0	Y	77	35,42	Y	48	32,16	Y	53	29,24	0	1	--	--	--	--	--	--	--	--	--	--	--	UPSTREAM
Gm18	53755020	T	C	T	35	35,0	C	44	0,44	Y	34	22,12	Y	19	3,16	0	1	0.691782485619037	0.15843379032729	0.647058823529412	0.157894736842105	0.489164086687307	0.371428571428571	-0.371429	0.285714285714286	-0.285714	0.257142857142857	-0.257143	UPSTREAM
Gm18	53755147	T	C	T	30	30,0	C	49	0,49	Y	34	21,13	Y	33	6,27	0	1	0.616355108734798	0.0889518531352282	0.617647058823529	0.181818181818182	0.435828877005348	0.4	-0.4	0.3	-0.3	0.266666666666667	-0.266667	UPSTREAM
Gm18	53755339	G	A	G	18	18,0	A	35	0,35	R	23	15,8	R	38	8,30	0	1	0.624584021826104	0.0950504876547094	0.652173913043478	0.210526315789474	0.441647597254005	0.5	-0.5	0.388888888888889	-0.388889	0.277777777777778	-0.333333	UPSTREAM
Gm18	53755479	A	G	A	23	23,0	R	26	20,6	A	32	30,2	R	34	29,5	0	0	--	--	--	--	--	--	--	--	--	--	--	UPSTREAM
Gm18	53755553	G	C	G	21	21,0	S	40	21,19	S	36	30,6	S	49	28,21	0	1	--	--	--	--	--	--	--	--	--	--	--	UPSTREAM
Gm18	53755666	T	A	T	21	21,0	W	34	10,24	W	28	17,11	W	40	21,19	0	1	--	--	--	--	--	--	--	--	--	--	--	UPSTREAM
Gm18	53755683	G	A	G	23	23,0	R	31	11,20	R	23	13,10	R	36	16,20	0	1	--	--	--	--	--	--	--	--	--	--	--	UPSTREAM
Gm18	53755737	G	A	G	23	23,0	R	34	14,20	R	29	16,13	R	35	18,17	0	1	--	--	--	--	--	--	--	--	--	--	--	UPSTREAM
Gm18	53755928	G	A	G	20	20,0	R	38	17,21	R	29	21,8	R	40	26,14	0	1	--	--	--	--	--	--	--	--	--	--	--	UPSTREAM
Gm18	53755941	C	T	C	18	18,0	Y	44	20,24	Y	30	22,8	Y	46	31,15	0	1	--	--	--	--	--	--	--	--	--	--	--	UPSTREAM
Gm18	53755992	G	A	G	22	22,0	R	49	22,27	R	28	20,8	R	50	27,23	0	1	--	--	--	--	--	--	--	--	--	--	--	UPSTREAM
Gm18	53756197	T	C	T	24	24,0	C	27	1,26	Y	13	6,7	Y	22	4,18	0	1	0.395584213251215	0.00968712175868211	0.461538461538462	0.181818181818182	0.27972027972028	0.416666666666667	-0.416667	0.333333333333333	-0.333333	0.291666666666667	-0.291667	UPSTREAM
Gm18	53756286	G	A	G	16	16,0	A	26	1,25	R	18	11,7	R	16	3,13	0	1	0.59907657850527	0.0771634618866007	0.611111111111111	0.1875	0.423611111111111	0.5	-0.5	0.375	-0.375	0.3125	-0.3125	UPSTREAM
Gm18	53756304	G	A	G	20	20,0	A	24	0,24	R	17	10,7	R	16	4,12	0	1	0.478336940214429	0.0250420342800288	0.588235294117647	0.25	0.338235294117647	0.45	-0.45	0.35	-0.35	0.3	-0.3	UPSTREAM
Gm18	53756337	G	A	G	19	19,0	A	19	0,19	R	17	10,7	R	14	2,12	0	1	0.629859821897261	0.0991332924137802	0.588235294117647	0.142857142857143	0.445378151260504	0.473684210526316	-0.473684	0.368421052631579	-0.368421	0.315789473684211	-0.315789	UPSTREAM
Gm18	53756371	G	A	G	21	21,0	A	14	0,14	R	16	10,6	R	12	3,9	0	1	0.530330085889911	0.0419499384346511	0.625	0.25	0.375	0.571428571428571	-0.5	0.428571428571429	-0.428571	0.357142857142857	-0.357143	UPSTREAM
Gm18	53756424	C	T	C	19	19,0	T	21	0,21	Y	19	14,5	Y	16	4,12	0	1	0.688498707997428	0.154709024624673	0.736842105263158	0.25	0.486842105263158	0.473684210526316	-0.473684	0.368421052631579	-0.368421	0.315789473684211	-0.315789	UPSTREAM
Gm18	53756532	A	G	A	21	21,0	G	18	0,18	R	23	13,10	R	14	5,9	0	1	0.294261828195644	0.00220632580345289	0.565217391304348	0.357142857142857	0.208074534161491	0.5	-0.5	0.388888888888889	-0.388889	0.277777777777778	-0.333333	UPSTREAM
Gm18	53756593	A	C	A	24	24,0	M	30	21,9	A	30	30,0	A	40	40,0	0	1	--	--	--	--	--	--	--	--	--	--	--	UPSTREAM
Gm18	53756599	T	C	T	25	25,0	Y	31	22,9	T	29	29,0	T	42	42,0	0	1	--	--	--	--	--	--	--	--	--	--	--	UPSTREAM
Gm18	53756639	T	A	T	31	31,0	W	45	27,18	T	26	25,1	W	28	20,8	0	0	--	--	--	--	--	--	--	--	--	--	--	UPSTREAM
Gm18	53756658	G	C	G	32	32,0	S	56	31,25	G	26	25,1	S	34	22,12	0	0	--	--	--	--	--	--	--	--	--	--	--	UPSTREAM
Gm18	53756689	C	T	C	33	33,0	Y	70	34,36	Y	33	28,5	Y	48	31,17	0	1	--	--	--	--	--	--	--	--	--	--	--	UPSTREAM
Gm18	53756718	G	T	G	33	33,0	K	78	38,40	K	40	32,8	K	59	34,25	0	1	--	--	--	--	--	--	--	--	--	--	--	UPSTREAM
Gm18	53756745	A	G	A	35	35,0	R	71	31,40	R	43	33,10	R	70	43,27	0	1	--	--	--	--	--	--	--	--	--	--	--	UPSTREAM
Gm18	53756791	T	C	T	27	27,0	Y	73	41,32	Y	43	28,15	Y	62	33,29	0	1	--	--	--	--	--	--	--	--	--	--	--	UPSTREAM
Gm18	53756872	T	A	T	20	20,0	W	59	32,27	W	34	22,12	W	55	26,29	0	1	--	--	--	--	--	--	--	--	--	--	--	UPSTREAM
Gm18	53756919	C	A	C	20	20,0	M	49	26,23	M	25	19,6	M	45	21,24	0	1	--	--	--	--	--	--	--	--	--	--	--	UPSTREAM
Gm18	53756954	A	G	A	18	18,0	R	39	21,18	R	30	19,11	R	44	23,21	0	1	--	--	--	--	--	--	--	--	--	--	--	UPSTREAM
Gm18	53757107	G	A	G	8	8,0	R	49	38,11	R	27	23,4	R	30	24,6	0	1	--	--	--	--	--	--	--	--	--	--	--	UPSTREAM
Gm18	53757121	T	C	T	6	6,0	Y	50	41,9	Y	25	23,2	Y	28	24,4	0	1	--	--	--	--	--	--	--	--	--	--	--	UPSTREAM
Gm18	53757210	C	T	C	11	11,0	Y	21	1,20	Y	19	15,4	Y	20	12,8	0	1	--	--	--	--	--	--	--	--	--	--	--	UPSTREAM
Gm18	53757225	A	C	A	15	15,0	M	18	1,17	M	19	16,3	M	22	14,8	0	1	--	--	--	--	--	--	--	--	--	--	--	UPSTREAM
Gm18	53757279	G	A	G	16	16,0	A	23	1,22	R	37	22,15	R	24	9,15	0	1	0.310553653899497	0.00288857213252467	0.594594594594595	0.375	0.219594594594595	0.5	-0.5	0.375	-0.375	0.3125	-0.3125	UPSTREAM
Gm18	53757292	A	T	A	17	17,0	T	27	1,26	W	36	20,16	W	25	9,16	0	1	0.276557318864072	0.00161780353869788	0.555555555555556	0.36	0.195555555555556	0.470588235294118	-0.470588	0.352941176470588	-0.352941	0.294117647058824	-0.294118	UPSTREAM
Gm18	53757310	T	C	T	19	19,0	C	31	1,30	Y	39	22,17	Y	27	9,18	0	1	0.326356975932253	0.00370223942446167	0.564102564102564	0.333333333333333	0.230769230769231	0.473684210526316	-0.473684	0.368421052631579	-0.368421	0.315789473684211	-0.315789	UPSTREAM
Gm18	53757592	G	A	G	25	25,0	R	63	29,34	G	19	18,1	R	48	22,26	0	0	--	--	--	--	--	--	--	--	--	--	--	UPSTREAM
Gm18	53757641	T	G	T	27	27,0	K	59	26,33	K	23	20,3	K	49	27,22	0	1	--	--	--	--	--	--	--	--	--	--	--	UPSTREAM
Gm18	53757676	A	G	A	31	31,0	R	60	29,31	A	21	20,1	R	40	20,20	0	0	--	--	--	--	--	--	--	--	--	--	--	UPSTREAM
Gm18	53757715	T	C	T	27	27,0	Y	56	29,27	T	18	17,1	Y	42	23,19	0	0	--	--	--	--	--	--	--	--	--	--	--	UPSTREAM
Gm18	53757820	C	T	C	26	26,0	Y	40	17,23	C	17	17,0	Y	28	9,19	0	0	--	--	--	--	--	--	--	--	--	--	--	UPSTREAM
Gm18	53757863	G	A	G	22	22,0	R	26	11,15	G	14	14,0	R	26	5,21	0	0	--	--	--	--	--	--	--	--	--	--	--	UPSTREAM
Gm18	53757981	C	A	C	32	32,0	M	37	17,20	M	26	20,6	M	45	26,19	0	1	--	--	--	--	--	--	--	--	--	--	--	UPSTREAM
Gm18	53757989	G	A	G	34	34,0	R	37	19,18	R	26	20,6	R	42	25,17	0	1	--	--	--	--	--	--	--	--	--	--	--	UPSTREAM
Gm18	53758033	C	T	C	31	31,0	Y	40	23,17	Y	25	18,7	Y	43	23,20	0	1	--	--	--	--	--	--	--	--	--	--	--	INTRAGENIC
Gm18	53758064	C	A	C	28	28,0	M	42	26,16	M	20	15,5	M	45	22,23	0	1	--	--	--	--	--	--	--	--	--	--	--	INTRAGENIC
Gm18	53758121	A	G	A	16	16,0	R	51	23,28	R	23	13,10	R	42	26,16	0	1	--	--	--	--	--	--	--	--	--	--	--	SYNONYMOUS_CODING	ccA/ccG	Glyma.18G247600.Wm82.a4.v1	--	--	Cellular Component: integral component of membrane (GO:0016021);	K21435|6.5e-07|mtr:MTR_7g099570|K21435 ankyrin repeat domain-containing protein 6 | (RefSeq) ankyrin repeat protein	[R]	General function prediction only	Domain of unknown function	--	PGG domain-containing protein OS=Glycine max OX=3847 GN=GLYMA_18G247600 PE=4 SV=1	S	Function unknown	uncharacterized protein LOC100805925 [Glycine max]
Gm18	53758157	T	A	T	16	16,0	N	.	.	W	24	16,8	W	40	26,14	0	1	--	--	--	--	--	--	--	--	--	--	--	SYNONYMOUS_CODING	ccT/ccA	Glyma.18G247600.Wm82.a4.v1	--	--	Cellular Component: integral component of membrane (GO:0016021);	K21435|6.5e-07|mtr:MTR_7g099570|K21435 ankyrin repeat domain-containing protein 6 | (RefSeq) ankyrin repeat protein	[R]	General function prediction only	Domain of unknown function	--	PGG domain-containing protein OS=Glycine max OX=3847 GN=GLYMA_18G247600 PE=4 SV=1	S	Function unknown	uncharacterized protein LOC100805925 [Glycine max]
Gm18	53758533	A	G	A	28	28,0	G	30	0,30	R	22	17,5	R	26	9,17	0	1	0.603265925208104	0.0798994844210891	0.772727272727273	0.346153846153846	0.426573426573427	0.392857142857143	-0.428571	0.321428571428571	-0.321429	0.25	-0.25	NON_SYNONYMOUS_CODING	Aag/Gag	Glyma.18G247600.Wm82.a4.v1	--	--	Cellular Component: integral component of membrane (GO:0016021);	K21435|6.5e-07|mtr:MTR_7g099570|K21435 ankyrin repeat domain-containing protein 6 | (RefSeq) ankyrin repeat protein	[R]	General function prediction only	Domain of unknown function	--	PGG domain-containing protein OS=Glycine max OX=3847 GN=GLYMA_18G247600 PE=4 SV=1	S	Function unknown	uncharacterized protein LOC100805925 [Glycine max]
Gm18	53760905	A	G	A	15	15,0	G	13	0,13	R	9	6,3	R	12	6,6	0	1	0.235702260395516	0.000727476112331839	0.666666666666667	0.5	0.166666666666667	0.538461538461539	-0.538462	0.384615384615385	-0.384615	0.384615384615385	-0.384615	DOWNSTREAM
Gm18	53760954	A	G	A	14	14,0	G	15	0,15	R	13	8,5	R	13	6,7	0	1	0.217571317288168	0.000487537701986722	0.615384615384615	0.461538461538462	0.153846153846154	0.571428571428571	-0.5	0.428571428571429	-0.428571	0.357142857142857	-0.357143	DOWNSTREAM
Gm18	53761306	G	A	G	17	16,1	R	18	14,4	G	15	15,0	G	26	26,0	0	1	--	--	--	--	--	--	--	--	--	--	--	DOWNSTREAM
Gm18	53761335	C	G	C	17	16,1	S	19	15,4	C	22	22,0	C	15	14,1	0	1	--	--	--	--	--	--	--	--	--	--	--	DOWNSTREAM
Gm18	53761393	G	A	R	11	10,1	R	15	11,4	G	22	22,0	G	20	19,1	1	1	--	--	--	--	--	--	--	--	--	--	--	DOWNSTREAM
Gm18	53761433	C	T	C	16	16,0	C	20	20,0	Y	24	18,6	Y	17	14,3	1	1	--	--	--	--	--	--	--	--	--	--	--	DOWNSTREAM
Gm18	53761445	C	T	Y	11	10,1	Y	10	8,2	C	33	33,0	C	26	26,0	1	1	--	--	--	--	--	--	--	--	--	--	--	DOWNSTREAM
Gm18	53761465	T	A	T	16	16,0	T	16	16,0	W	17	14,3	W	18	16,2	1	1	--	--	--	--	--	--	--	--	--	--	--	DOWNSTREAM
Gm18	53761609	C	T	C	11	11,0	T	12	0,12	Y	13	7,6	Y	21	4,17	0	1	0.492126	0.028865546244899	0.538461538461538	0.19047619047619	0.347985347985348	0.636363636363636	-0.545455	0.454545454545455	-0.454545	0.363636363636364	-0.363636	UPSTREAM
Gm18	53761816	T	A	T	19	19,0	W	40	33,7	T	21	21,0	T	31	31,0	0	1	--	--	--	--	--	--	--	--	--	--	--	UPSTREAM
Gm18	53763194	A	T	A	16	16,0	T	18	0,18	W	17	11,6	W	19	5,14	0	1	0.54291790010608	0.0471705351465786	0.647058823529412	0.263157894736842	0.38390092879257	0.5	-0.5	0.375	-0.375	0.3125	-0.3125	UPSTREAM
Gm18	53763726	C	T	C	13	13,0	T	17	0,17	Y	23	14,9	Y	19	3,16	0	1	0.637528768392448	0.105317110476526	0.608695652173913	0.157894736842105	0.450800915331808	0.538461538461539	-0.538462	0.384615384615385	-0.384615	0.384615384615385	-0.384615	UPSTREAM
Gm18	53763841	G	A	G	22	22,0	A	14	0,14	R	22	15,7	R	18	2,16	0	1	0.80710167953616	0.342484763462214	0.681818181818182	0.111111111111111	0.570707070707071	0.571428571428571	-0.5	0.428571428571429	-0.428571	0.357142857142857	-0.357143	UPSTREAM
Gm18	53764057	A	G	A	24	24,0	G	12	0,12	R	17	12,5	R	10	1,9	0	1	0.856847040731934	0.461866545259861	0.705882352941177	0.1	0.605882352941177	0.583333333333333	-0.583333	0.416666666666667	-0.416667	0.333333333333333	-0.333333	UPSTREAM
Gm18	53764252	C	A	C	20	20,0	M	20	9,11	M	28	19,9	M	30	20,10	0	1	--	--	--	--	--	--	--	--	--	--	--	INTRAGENIC
Gm18	53764309	C	G	C	17	17,0	S	31	12,19	S	32	21,11	S	36	24,12	0	1	--	--	--	--	--	--	--	--	--	--	--	NON_SYNONYMOUS_CODING	aCa/aGa	Glyma.18G247650.Wm82.a4.v1	--	--	--	K11267|7.9e-09|zma:100284656|K11267 sister chromatid cohesion protein PDS5 | (RefSeq) embryogenesis transmembrane protein	[R]	General function prediction only	Domain of unknown function	--	PGG domain-containing protein OS=Glycine max OX=3847 PE=2 SV=1	S	Function unknown	uncharacterized protein LOC100500285 [Glycine max]
Gm18	53764330	T	A	T	17	17,0	W	38	14,24	W	30	23,7	W	43	30,13	0	1	--	--	--	--	--	--	--	--	--	--	--	NON_SYNONYMOUS_CODING	gTa/gAa	Glyma.18G247650.Wm82.a4.v1	--	--	--	K11267|7.9e-09|zma:100284656|K11267 sister chromatid cohesion protein PDS5 | (RefSeq) embryogenesis transmembrane protein	[R]	General function prediction only	Domain of unknown function	--	PGG domain-containing protein OS=Glycine max OX=3847 PE=2 SV=1	S	Function unknown	uncharacterized protein LOC100500285 [Glycine max]
Gm18	53764490	A	T	A	19	19,0	W	31	17,14	W	27	17,10	W	41	23,18	0	1	--	--	--	--	--	--	--	--	--	--	--	NON_SYNONYMOUS_CODING	caA/caT	Glyma.18G247650.Wm82.a4.v1	--	--	--	K11267|7.9e-09|zma:100284656|K11267 sister chromatid cohesion protein PDS5 | (RefSeq) embryogenesis transmembrane protein	[R]	General function prediction only	Domain of unknown function	--	PGG domain-containing protein OS=Glycine max OX=3847 PE=2 SV=1	S	Function unknown	uncharacterized protein LOC100500285 [Glycine max]
Gm18	53764571	C	T	C	25	25,0	Y	31	23,8	Y	24	20,4	Y	34	25,9	0	1	--	--	--	--	--	--	--	--	--	--	--	SYNONYMOUS_CODING	ttC/ttT	Glyma.18G247650.Wm82.a4.v1	--	--	--	K11267|7.9e-09|zma:100284656|K11267 sister chromatid cohesion protein PDS5 | (RefSeq) embryogenesis transmembrane protein	[R]	General function prediction only	Domain of unknown function	--	PGG domain-containing protein OS=Glycine max OX=3847 PE=2 SV=1	S	Function unknown	uncharacterized protein LOC100500285 [Glycine max]
Gm18	53764583	C	T	C	26	26,0	Y	35	26,9	Y	25	20,5	Y	37	30,7	0	1	--	--	--	--	--	--	--	--	--	--	--	SYNONYMOUS_CODING	ttC/ttT	Glyma.18G247650.Wm82.a4.v1	--	--	--	K11267|7.9e-09|zma:100284656|K11267 sister chromatid cohesion protein PDS5 | (RefSeq) embryogenesis transmembrane protein	[R]	General function prediction only	Domain of unknown function	--	PGG domain-containing protein OS=Glycine max OX=3847 PE=2 SV=1	S	Function unknown	uncharacterized protein LOC100500285 [Glycine max]
Gm18	53764592	T	G	T	26	26,0	K	36	27,9	K	24	21,3	K	36	30,6	0	1	--	--	--	--	--	--	--	--	--	--	--	NON_SYNONYMOUS_CODING	tgT/tgG	Glyma.18G247650.Wm82.a4.v1	--	--	--	K11267|7.9e-09|zma:100284656|K11267 sister chromatid cohesion protein PDS5 | (RefSeq) embryogenesis transmembrane protein	[R]	General function prediction only	Domain of unknown function	--	PGG domain-containing protein OS=Glycine max OX=3847 PE=2 SV=1	S	Function unknown	uncharacterized protein LOC100500285 [Glycine max]
Gm18	53764602	A	G	A	26	26,0	R	40	30,10	R	27	24,3	R	37	32,5	0	1	--	--	--	--	--	--	--	--	--	--	--	NON_SYNONYMOUS_CODING	Att/Gtt	Glyma.18G247650.Wm82.a4.v1	--	--	--	K11267|7.9e-09|zma:100284656|K11267 sister chromatid cohesion protein PDS5 | (RefSeq) embryogenesis transmembrane protein	[R]	General function prediction only	Domain of unknown function	--	PGG domain-containing protein OS=Glycine max OX=3847 PE=2 SV=1	S	Function unknown	uncharacterized protein LOC100500285 [Glycine max]
Gm18	53764629	T	G	T	29	29,0	K	39	31,8	K	31	28,3	N	.	.	0	0	--	--	--	--	--	--	--	--	--	--	--	NON_SYNONYMOUS_CODING	Tcc/Gcc	Glyma.18G247650.Wm82.a4.v1	--	--	--	K11267|7.9e-09|zma:100284656|K11267 sister chromatid cohesion protein PDS5 | (RefSeq) embryogenesis transmembrane protein	[R]	General function prediction only	Domain of unknown function	--	PGG domain-containing protein OS=Glycine max OX=3847 PE=2 SV=1	S	Function unknown	uncharacterized protein LOC100500285 [Glycine max]
Gm18	53766023	T	C	T	39	39,0	C	34	0,34	Y	40	29,11	Y	36	13,23	0	1	0.514616601863543	0.0360926660841768	0.725	0.361111111111111	0.363888888888889	0.382352941176471	-0.382353	0.294117647058824	-0.294118	0.235294117647059	-0.264706	DOWNSTREAM
Gm18	53766207	T	C	T	21	21,0	Y	45	36,9	Y	31	27,4	Y	41	37,4	0	1	--	--	--	--	--	--	--	--	--	--	--	DOWNSTREAM
Gm18	53766280	T	A	T	21	21,0	W	42	34,8	T	38	38,0	T	45	45,0	0	1	--	--	--	--	--	--	--	--	--	--	--	DOWNSTREAM
Gm18	53766392	T	C	T	23	23,0	Y	41	18,23	Y	21	17,4	Y	29	19,10	0	1	--	--	--	--	--	--	--	--	--	--	--	DOWNSTREAM
Gm18	53766447	G	C	G	21	21,0	S	45	21,24	S	19	14,5	S	30	17,13	0	1	--	--	--	--	--	--	--	--	--	--	--	DOWNSTREAM
Gm18	53766457	C	A	C	24	24,0	M	44	20,24	M	24	17,7	M	29	15,14	0	1	--	--	--	--	--	--	--	--	--	--	--	DOWNSTREAM
Gm18	53766490	A	C	A	24	24,0	M	44	23,21	M	34	23,11	M	40	21,19	0	1	--	--	--	--	--	--	--	--	--	--	--	DOWNSTREAM
Gm18	53766509	G	A	G	22	22,0	R	39	21,18	R	35	25,10	R	39	24,15	0	1	--	--	--	--	--	--	--	--	--	--	--	DOWNSTREAM
Gm18	53766584	A	C	A	27	27,0	M	48	18,30	M	37	25,12	M	42	27,15	0	1	--	--	--	--	--	--	--	--	--	--	--	DOWNSTREAM
Gm18	53766648	A	G	A	27	27,0	R	39	17,22	R	21	14,7	R	35	28,7	0	1	--	--	--	--	--	--	--	--	--	--	--	DOWNSTREAM
Gm18	53766718	G	A	G	28	28,0	R	30	14,16	R	23	19,4	R	30	24,6	0	1	--	--	--	--	--	--	--	--	--	--	--	DOWNSTREAM
Gm18	53766753	T	A	T	29	29,0	W	22	11,11	W	19	16,3	W	30	25,5	0	1	--	--	--	--	--	--	--	--	--	--	--	DOWNSTREAM
Gm18	53766807	G	C	G	24	24,0	S	17	9,8	S	24	20,4	S	25	20,5	0	1	--	--	--	--	--	--	--	--	--	--	--	DOWNSTREAM
Gm18	53766813	A	G	A	23	23,0	R	19	10,9	R	21	17,4	R	25	20,5	0	1	--	--	--	--	--	--	--	--	--	--	--	DOWNSTREAM
Gm18	53766885	G	C	G	20	20,0	S	19	15,4	G	23	22,1	S	24	20,4	0	0	--	--	--	--	--	--	--	--	--	--	--	DOWNSTREAM
Gm18	53766891	A	G	A	21	21,0	R	19	14,5	A	22	21,1	R	24	20,4	0	0	--	--	--	--	--	--	--	--	--	--	--	DOWNSTREAM
Gm18	53766922	C	G	C	19	19,0	S	25	20,5	S	19	17,2	S	22	18,4	0	1	--	--	--	--	--	--	--	--	--	--	--	DOWNSTREAM
Gm18	53766940	G	C	G	17	17,0	S	25	20,5	S	19	17,2	S	22	18,4	0	1	--	--	--	--	--	--	--	--	--	--	--	DOWNSTREAM
Gm18	53766954	T	A	T	15	15,0	W	27	22,5	W	18	16,2	W	23	19,4	0	1	--	--	--	--	--	--	--	--	--	--	--	DOWNSTREAM
Gm18	53767344	T	A	T	16	16,0	A	51	0,51	W	41	29,12	W	28	6,22	0	1	0.697251634410428	0.164796394137167	0.707317073170732	0.214285714285714	0.493031358885017	0.5	-0.5	0.375	-0.375	0.3125	-0.3125	DOWNSTREAM
Gm18	53767671	A	G	A	31	31,0	G	44	0,44	R	40	24,16	R	37	9,28	0	1	0.504530243873645	0.0326915885890888	0.6	0.243243243243243	0.356756756756757	0.387096774193548	-0.387097	0.290322580645161	-0.290323	0.258064516129032	-0.258065	DOWNSTREAM
Gm18	53767896	T	C	T	25	25,0	C	29	0,29	Y	30	18,12	Y	29	10,19	0	1	0.360868288329686	0.0061198897490463	0.6	0.344827586206897	0.255172413793103	0.44	-0.4	0.32	-0.32	0.28	-0.28	DOWNSTREAM
Gm18	53767988	G	A	G	27	27,0	A	20	0,20	R	16	7,9	R	17	6,11	0	1	0.119584235053607	2.44551116015906e-05	0.4375	0.352941176470588	0.0845588235294117	0.45	-0.45	0.35	-0.35	0.3	-0.3	DOWNSTREAM
Gm18	53768249	C	T	C	17	17,0	T	10	0,10	Y	16	8,8	Y	16	4,12	0	1	0.353553390593274	0.0055242717280199	0.5	0.25	0.25	0.6	-0.6	0.5	-0.5	0.4	-0.4	DOWNSTREAM
Gm18	53768588	G	A	G	13	13,0	A	14	0,14	R	15	11,4	R	22	2,20	0	1	0.908525076433625	0.618991370429397	0.733333333333333	0.0909090909090909	0.642424242424242	0.538461538461539	-0.538462	0.384615384615385	-0.384615	0.384615384615385	-0.384615	DOWNSTREAM
Gm18	53768631	A	T	A	17	17,0	T	18	0,18	W	15	9,6	W	19	2,17	0	1	0.6996635519109	0.167666482149259	0.6	0.105263157894737	0.494736842105263	0.470588235294118	-0.470588	0.352941176470588	-0.352941	0.294117647058824	-0.294118	DOWNSTREAM
Gm18	53768691	C	T	C	19	19,0	T	16	0,16	Y	14	9,5	Y	18	2,16	0	1	0.752002449833312	0.240489587305007	0.642857142857143	0.111111111111111	0.531746031746032	0.5	-0.5	0.375	-0.375	0.3125	-0.3125	DOWNSTREAM
Gm18	53768753	A	G	A	24	24,0	G	16	0,16	R	14	9,5	R	16	2,14	0	1	0.732360594800353	0.210680744128012	0.642857142857143	0.125	0.517857142857143	0.5	-0.5	0.375	-0.375	0.3125	-0.3125	DOWNSTREAM
Gm18	53768763	G	A	G	24	24,0	A	15	0,15	R	14	10,4	R	17	2,15	0	1	0.84377447839067	0.427692786813959	0.714285714285714	0.117647058823529	0.596638655462185	0.533333333333333	-0.533333	0.4	-0.4	0.333333333333333	-0.333333	DOWNSTREAM
Gm18	53769018	G	A	G	24	24,0	A	17	0,17	R	16	12,4	R	18	3,15	0	1	0.824957911384306	0.382084094373788	0.75	0.166666666666667	0.583333333333333	0.470588235294118	-0.470588	0.352941176470588	-0.352941	0.294117647058824	-0.294118	DOWNSTREAM
Gm18	53769390	T	C	T	22	22,0	Y	18	15,3	T	17	17,0	T	24	24,0	0	1	--	--	--	--	--	--	--	--	--	--	--	DOWNSTREAM
Gm18	53769467	C	A	C	30	30,0	M	19	17,2	C	19	19,0	M	23	19,4	0	0	--	--	--	--	--	--	--	--	--	--	--	DOWNSTREAM
Gm18	53769476	A	G	A	30	30,0	R	21	18,3	A	19	19,0	R	23	19,4	0	0	--	--	--	--	--	--	--	--	--	--	--	DOWNSTREAM
Gm18	53769490	C	A	C	30	30,0	M	20	15,5	C	21	21,0	M	24	17,7	0	0	--	--	--	--	--	--	--	--	--	--	--	DOWNSTREAM
Gm18	53769527	C	G	C	28	28,0	S	22	12,10	C	20	20,0	S	24	12,12	0	0	--	--	--	--	--	--	--	--	--	--	--	DOWNSTREAM
Gm18	53769559	A	C	A	19	19,0	M	23	12,11	A	19	19,0	M	24	12,12	0	0	--	--	--	--	--	--	--	--	--	--	--	DOWNSTREAM
Gm18	53769581	T	G	T	15	15,0	K	23	12,11	T	17	17,0	K	26	14,12	0	0	--	--	--	--	--	--	--	--	--	--	--	DOWNSTREAM
Gm18	53769605	G	A	G	15	15,0	R	20	12,8	G	12	12,0	R	22	13,9	0	0	--	--	--	--	--	--	--	--	--	--	--	DOWNSTREAM
Gm18	53769625	T	C	T	16	16,0	Y	20	13,7	T	9	9,0	Y	19	13,6	0	0	--	--	--	--	--	--	--	--	--	--	--	DOWNSTREAM
Gm18	53769940	T	C	T	26	26,0	C	18	0,18	Y	17	12,5	Y	21	7,14	0	1	0.526863876178212	0.040596829100818	0.705882352941177	0.333333333333333	0.372549019607843	0.5	-0.5	0.388888888888889	-0.388889	0.277777777777778	-0.333333	INTERGENIC
Gm18	53769984	T	C	T	22	22,0	C	15	0,15	Y	18	12,6	Y	16	5,11	0	1	0.500867303340471	0.0315219741951644	0.666666666666667	0.3125	0.354166666666667	0.533333333333333	-0.533333	0.4	-0.4	0.333333333333333	-0.333333	INTERGENIC
Gm18	53770119	G	A	G	32	32,0	A	13	0,13	R	15	4,11	R	26	4,22	0	1	0.159552299344657	0.000103398761405977	0.266666666666667	0.153846153846154	0.112820512820513	0.538461538461539	-0.538462	0.384615384615385	-0.384615	0.384615384615385	-0.384615	INTERGENIC
Gm18	53770172	G	A	G	26	26,0	A	10	0,10	R	18	8,10	R	29	5,24	0	1	0.384709436507624	0.00842682928912122	0.444444444444444	0.172413793103448	0.272030651340996	0.6	-0.6	0.5	-0.5	0.4	-0.4	INTERGENIC
Gm18	53770307	A	G	A	12	12,0	G	7	0,7	R	9	5,4	R	11	3,8	0	1	0.399979593398451	0.010237388221503	0.555555555555556	0.272727272727273	0.282828282828283	0.714285714285714	-0.714286	0.571428571428571	-0.571429	0.428571428571429	-0.428571	INTERGENIC
Gm18	53770404	A	G	A	20	20,0	G	9	0,9	R	14	9,5	R	15	6,9	0	1	0.343451865147752	0.00477891598983846	0.642857142857143	0.4	0.242857142857143	0.555555555555556	-0.666667	0.444444444444444	-0.444444	0.444444444444444	-0.444444	INTERGENIC
Gm18	53770486	G	A	G	15	15,0	A	10	0,10	R	13	9,4	R	15	5,10	0	1	0.507666407005726	0.0337203545567524	0.692307692307692	0.333333333333333	0.358974358974359	0.6	-0.6	0.5	-0.5	0.4	-0.4	INTERGENIC
Gm18	53770495	A	G	A	14	14,0	G	9	0,9	R	13	10,3	R	15	5,10	0	1	0.616452065649811	0.0890218388541361	0.769230769230769	0.333333333333333	0.435897435897436	0.555555555555556	-0.666667	0.444444444444444	-0.444444	0.444444444444444	-0.444444	INTERGENIC
Gm18	53770955	G	C	G	14	14,0	C	17	0,17	S	18	10,8	S	15	4,11	0	1	0.408550584685561	0.0113822778227263	0.555555555555556	0.266666666666667	0.288888888888889	0.571428571428571	-0.5	0.428571428571429	-0.428571	0.357142857142857	-0.357143	INTERGENIC
Gm18	53770997	G	A	G	20	20,0	A	17	0,17	R	21	12,9	R	16	5,11	0	1	0.366180297400176	0.00658377325400036	0.571428571428571	0.3125	0.258928571428571	0.470588235294118	-0.470588	0.352941176470588	-0.352941	0.294117647058824	-0.294118	INTERGENIC
Gm18	53772162	A	G	A	26	26,0	G	21	0,21	R	29	17,12	R	18	3,15	0	1	0.593319483064574	0.0735263569613391	0.586206896551724	0.166666666666667	0.419540229885057	0.476190476190476	-0.47619	0.333333333333333	-0.380952	0.285714285714286	-0.285714	INTERGENIC
Gm18	53772315	A	G	A	26	26,0	G	12	0,12	R	22	16,6	R	17	5,12	0	1	0.612573789049309	0.0862565434802348	0.727272727272727	0.294117647058824	0.433155080213904	0.583333333333333	-0.583333	0.416666666666667	-0.416667	0.333333333333333	-0.333333	INTERGENIC
Gm18	53772449	C	T	C	20	20,0	T	20	0,20	Y	25	17,8	Y	23	6,17	0	1	0.592739945272897	0.073167965386629	0.68	0.260869565217391	0.419130434782609	0.45	-0.45	0.35	-0.35	0.3	-0.3	INTERGENIC
Gm18	53772460	T	A	T	22	22,0	A	21	0,21	W	23	14,9	W	20	5,15	0	1	0.50727225606861	0.0335896556654684	0.608695652173913	0.25	0.358695652173913	0.476190476190476	-0.47619	0.333333333333333	-0.380952	0.285714285714286	-0.285714	INTERGENIC
Gm18	53772602	T	C	T	25	25,0	C	21	0,21	Y	15	9,6	Y	16	5,11	0	1	0.406586399182265	0.0111112836458559	0.6	0.3125	0.2875	0.476190476190476	-0.47619	0.333333333333333	-0.380952	0.285714285714286	-0.285714	INTERGENIC
Gm18	53772717	T	C	T	19	19,0	C	20	0,20	Y	13	9,4	Y	17	2,15	0	1	0.812692861635217	0.354513049071077	0.692307692307692	0.117647058823529	0.574660633484163	0.473684210526316	-0.473684	0.368421052631579	-0.368421	0.315789473684211	-0.315789	INTERGENIC
Gm18	53773017	G	A	G	12	12,0	A	26	0,26	R	13	7,6	R	21	7,14	0	1	0.290095089717558	0.00205447986351606	0.538461538461538	0.333333333333333	0.205128205128205	0.583333333333333	-0.583333	0.416666666666667	-0.416667	0.333333333333333	-0.333333	INTERGENIC
Gm18	53773148	C	T	C	16	16,0	T	16	0,16	Y	15	8,7	Y	18	4,14	0	1	0.439977552738296	0.0164874161046127	0.533333333333333	0.222222222222222	0.311111111111111	0.5	-0.5	0.375	-0.375	0.3125	-0.3125	INTERGENIC
Gm18	53773196	A	C	A	18	18,0	C	21	0,21	M	16	8,8	C	16	1,15	0	0	0.618718433538229	0.0906703466140923	0.5	0.0625	0.4375	0.5	-0.5	0.388888888888889	-0.388889	0.277777777777778	-0.333333	INTERGENIC
Gm18	53773477	C	T	C	18	18,0	T	17	0,17	Y	30	20,10	Y	20	6,14	0	1	0.518544972870135	0.0374914417174896	0.666666666666667	0.3	0.366666666666667	0.470588235294118	-0.470588	0.352941176470588	-0.352941	0.294117647058824	-0.294118	INTERGENIC
Gm18	53773511	C	T	C	16	16,0	T	17	0,17	Y	25	18,7	Y	16	4,12	0	1	0.664680374315355	0.129737127744781	0.72	0.25	0.47	0.5	-0.5	0.375	-0.375	0.3125	-0.3125	INTERGENIC
Gm18	53773551	T	C	T	23	23,0	C	22	0,22	Y	26	18,8	Y	19	5,14	0	1	0.606909464014365	0.0823416469367438	0.692307692307692	0.263157894736842	0.42914979757085	0.454545454545455	-0.454545	0.363636363636364	-0.363636	0.272727272727273	-0.272727	INTERGENIC
Gm18	53773604	G	T	G	19	19,0	T	18	0,18	K	26	15,11	K	12	4,8	0	1	0.3444879190396	0.00485143235738016	0.576923076923077	0.333333333333333	0.243589743589744	0.5	-0.5	0.388888888888889	-0.388889	0.277777777777778	-0.333333	INTERGENIC
Gm18	53773643	C	T	C	20	20,0	T	16	0,16	Y	22	13,9	Y	9	1,8	0	1	0.678536810229515	0.143835823549539	0.590909090909091	0.111111111111111	0.47979797979798	0.5	-0.5	0.375	-0.375	0.3125	-0.3125	INTERGENIC
Gm18	53773708	G	A	G	11	11,0	A	16	0,16	R	23	16,7	R	11	3,8	0	1	0.598106131122218	0.0765404959085814	0.695652173913043	0.272727272727273	0.422924901185771	0.636363636363636	-0.545455	0.454545454545455	-0.454545	0.363636363636364	-0.363636	INTERGENIC
Gm18	53774065	T	C	T	24	24,0	C	9	0,9	Y	15	12,3	Y	13	2,11	0	1	0.913799532610308	0.637169029190936	0.8	0.153846153846154	0.646153846153846	0.555555555555556	-0.666667	0.444444444444444	-0.444444	0.444444444444444	-0.444444	INTERGENIC
Gm18	53774486	C	A	C	34	34,0	M	29	17,12	M	29	24,5	C	23	22,1	0	0	--	--	--	--	--	--	--	--	--	--	--	DOWNSTREAM
Gm18	53774566	T	C	T	33	33,0	Y	46	24,22	Y	38	30,8	Y	46	29,17	0	1	--	--	--	--	--	--	--	--	--	--	--	DOWNSTREAM
Gm18	53774580	A	G	A	33	33,0	R	44	24,20	R	34	25,9	R	46	29,17	0	1	--	--	--	--	--	--	--	--	--	--	--	DOWNSTREAM
Gm18	53774632	G	A	G	28	28,0	R	50	29,21	R	41	29,12	R	40	25,15	0	1	--	--	--	--	--	--	--	--	--	--	--	DOWNSTREAM
Gm18	53774708	C	T	C	20	20,0	Y	55	31,24	Y	41	22,19	Y	40	26,14	0	1	--	--	--	--	--	--	--	--	--	--	--	DOWNSTREAM
Gm18	53774776	C	T	C	24	24,0	Y	46	20,26	Y	39	23,16	Y	47	32,15	0	1	--	--	--	--	--	--	--	--	--	--	--	DOWNSTREAM
Gm18	53774911	T	A	T	22	22,0	A	33	1,32	W	34	26,8	W	35	4,31	0	1	0.91983302292166	0.658483634252264	0.764705882352941	0.114285714285714	0.650420168067227	0.454545454545455	-0.454545	0.363636363636364	-0.363636	0.272727272727273	-0.272727	DOWNSTREAM
Gm18	53775079	A	T	A	22	22,0	T	17	0,17	W	44	32,12	W	45	6,39	0	1	0.839957146136747	0.418105274728285	0.727272727272727	0.133333333333333	0.593939393939394	0.470588235294118	-0.470588	0.352941176470588	-0.352941	0.294117647058824	-0.294118	DOWNSTREAM
Gm18	53775365	G	C	G	30	30,0	S	47	37,10	G	33	31,2	S	29	24,5	0	0	--	--	--	--	--	--	--	--	--	--	--	DOWNSTREAM
Gm18	53775381	T	C	T	29	29,0	Y	48	35,13	Y	35	32,3	Y	30	25,5	0	1	--	--	--	--	--	--	--	--	--	--	--	DOWNSTREAM
Gm18	53775402	C	T	C	26	26,0	Y	43	28,15	Y	34	30,4	Y	35	27,8	0	1	--	--	--	--	--	--	--	--	--	--	--	DOWNSTREAM
Gm18	53775703	C	T	C	20	20,0	Y	54	29,25	Y	23	14,9	Y	46	23,23	0	1	--	--	--	--	--	--	--	--	--	--	--	DOWNSTREAM
Gm18	53775714	T	C	T	19	19,0	C	54	0,54	Y	25	9,16	Y	49	5,44	0	1	0.364809376089713	0.00646144956456647	0.36	0.102040816326531	0.257959183673469	0.473684210526316	-0.473684	0.368421052631579	-0.368421	0.315789473684211	-0.315789	DOWNSTREAM
Gm18	53775758	G	T	G	24	24,0	K	46	19,27	K	32	27,5	K	46	29,17	0	1	--	--	--	--	--	--	--	--	--	--	--	DOWNSTREAM
Gm18	53775780	G	T	G	22	22,0	K	51	29,22	K	31	20,11	K	44	22,22	0	1	--	--	--	--	--	--	--	--	--	--	--	DOWNSTREAM
Gm18	53775824	G	C	G	17	17,0	C	50	0,50	S	34	17,17	S	41	3,38	0	1	0.603627740037297	0.0801393746139065	0.5	0.0731707317073171	0.426829268292683	0.470588235294118	-0.470588	0.352941176470588	-0.352941	0.294117647058824	-0.294118	DOWNSTREAM
Gm18	53775872	A	G	A	17	17,0	R	47	29,18	R	33	22,11	R	39	21,18	0	1	--	--	--	--	--	--	--	--	--	--	--	DOWNSTREAM
Gm18	53775960	A	G	A	20	20,0	R	51	30,21	R	42	29,13	R	49	24,25	0	1	--	--	--	--	--	--	--	--	--	--	--	DOWNSTREAM
Gm18	53775986	C	A	C	22	22,0	M	50	19,31	M	47	34,13	M	46	32,14	0	1	--	--	--	--	--	--	--	--	--	--	--	DOWNSTREAM
Gm18	53776087	T	C	T	23	23,0	Y	59	35,24	Y	48	34,14	Y	44	20,24	0	1	--	--	--	--	--	--	--	--	--	--	--	DOWNSTREAM
Gm18	53776140	C	A	C	20	20,0	M	59	34,25	M	36	25,11	M	44	22,22	0	1	--	--	--	--	--	--	--	--	--	--	--	DOWNSTREAM
Gm18	53776212	G	A	G	25	25,0	R	67	30,37	R	35	26,9	R	40	21,19	0	1	--	--	--	--	--	--	--	--	--	--	--	DOWNSTREAM
Gm18	53776218	A	C	A	25	25,0	M	69	32,37	M	34	26,8	M	40	21,19	0	1	--	--	--	--	--	--	--	--	--	--	--	DOWNSTREAM
Gm18	53776246	T	G	T	20	20,0	K	66	32,34	K	34	30,4	K	40	21,19	0	1	--	--	--	--	--	--	--	--	--	--	--	DOWNSTREAM
Gm18	53776354	A	T	A	19	19,0	T	68	0,68	W	49	28,21	W	53	4,49	0	1	0.701388936594743	0.169744048491257	0.571428571428571	0.0754716981132075	0.495956873315364	0.473684210526316	-0.473684	0.368421052631579	-0.368421	0.315789473684211	-0.315789	DOWNSTREAM
Gm18	53776378	A	T	A	23	23,0	W	62	25,37	W	46	34,12	W	50	28,22	0	1	--	--	--	--	--	--	--	--	--	--	--	DOWNSTREAM
Gm18	53776421	A	G	A	27	27,0	R	76	30,46	R	52	36,16	R	52	30,22	0	1	--	--	--	--	--	--	--	--	--	--	--	DOWNSTREAM
Gm18	53776455	C	T	C	24	24,0	Y	57	25,32	Y	44	31,13	Y	48	24,24	0	1	--	--	--	--	--	--	--	--	--	--	--	DOWNSTREAM
Gm18	53776473	C	T	C	24	24,0	Y	55	23,32	Y	41	30,11	Y	46	22,24	0	1	--	--	--	--	--	--	--	--	--	--	--	DOWNSTREAM
Gm18	53776518	G	A	G	27	27,0	R	71	29,42	R	38	27,11	R	57	24,33	0	1	--	--	--	--	--	--	--	--	--	--	--	DOWNSTREAM
Gm18	53776565	G	A	G	25	25,0	R	60	28,32	R	43	32,11	R	60	29,31	0	1	--	--	--	--	--	--	--	--	--	--	--	DOWNSTREAM
Gm18	53776576	C	T	C	24	24,0	Y	55	25,30	Y	42	29,13	Y	56	28,28	0	1	--	--	--	--	--	--	--	--	--	--	--	DOWNSTREAM
Gm18	53776587	C	A	C	24	24,0	M	57	27,30	M	40	29,11	M	53	27,26	0	1	--	--	--	--	--	--	--	--	--	--	--	DOWNSTREAM
Gm18	53776609	T	C	T	23	23,0	C	63	0,63	Y	38	15,23	C	49	3,46	0	0	0.471657691854829	0.0233418141487988	0.394736842105263	0.0612244897959184	0.333512352309345	0.434782608695652	-0.434783	0.347826086956522	-0.347826	0.304347826086956	-0.304348	DOWNSTREAM
Gm18	53776741	G	A	G	24	24,0	R	54	26,28	R	33	24,9	R	39	26,13	0	1	--	--	--	--	--	--	--	--	--	--	--	DOWNSTREAM
Gm18	53776757	A	G	A	25	25,0	R	52	28,24	R	33	20,13	R	39	24,15	0	1	--	--	--	--	--	--	--	--	--	--	--	DOWNSTREAM
Gm18	53776913	G	A	G	26	26,0	R	50	29,21	R	25	19,6	R	33	17,16	0	1	--	--	--	--	--	--	--	--	--	--	--	DOWNSTREAM
Gm18	53776934	G	T	G	26	26,0	K	37	18,19	K	25	19,6	K	28	17,11	0	1	--	--	--	--	--	--	--	--	--	--	--	DOWNSTREAM
Gm18	53778298	G	C	G	25	25,0	S	53	26,27	S	33	24,9	S	38	12,26	0	1	--	--	--	--	--	--	--	--	--	--	--	DOWNSTREAM
Gm18	53778385	A	C	A	19	19,0	M	34	27,7	M	23	19,4	M	19	16,3	0	1	--	--	--	--	--	--	--	--	--	--	--	DOWNSTREAM
Gm18	53778504	T	A	N	.	.	T	19	19,0	T	12	12,0	W	11	8,3	0	0	--	--	--	--	--	--	--	--	--	--	--	DOWNSTREAM
Gm18	53779884	A	C	A	25	25,0	C	21	0,21	M	33	19,14	M	30	8,22	0	1	0.437120555642593	0.0159590174126139	0.575757575757576	0.266666666666667	0.309090909090909	0.476190476190476	-0.47619	0.333333333333333	-0.380952	0.285714285714286	-0.285714	INTRON
Gm18	53782117	G	C	G	23	23,0	C	28	0,28	S	25	18,7	S	21	7,14	0	1	0.546829244117597	0.0488943482764627	0.72	0.333333333333333	0.386666666666667	0.434782608695652	-0.434783	0.347826086956522	-0.347826	0.304347826086956	-0.304348	UPSTREAM
Gm18	53782401	C	T	C	23	23,0	T	23	0,23	Y	25	17,8	Y	21	8,13	0	1	0.422917198652526	0.0135293438377377	0.68	0.380952380952381	0.299047619047619	0.434782608695652	-0.434783	0.347826086956522	-0.347826	0.304347826086956	-0.304348	UPSTREAM
Gm18	53782452	A	T	A	27	27,0	T	25	0,25	W	24	18,6	W	25	5,20	0	1	0.777817459305202	0.284700635542187	0.75	0.2	0.55	0.44	-0.4	0.32	-0.32	0.28	-0.28	DOWNSTREAM
Gm18	53782558	T	C	T	29	29,0	C	28	0,28	Y	27	20,7	Y	21	5,16	0	1	0.710848086907111	0.18150307815386	0.740740740740741	0.238095238095238	0.502645502645503	0.392857142857143	-0.428571	0.321428571428571	-0.321429	0.25	-0.25	DOWNSTREAM
Gm18	53782586	A	T	A	25	25,0	T	29	0,29	W	25	19,6	W	20	6,14	0	1	0.650538238691624	0.11651025360237	0.76	0.3	0.46	0.44	-0.4	0.32	-0.32	0.28	-0.28	DOWNSTREAM
Gm18	53782625	T	G	T	21	21,0	G	28	0,28	K	27	20,7	K	16	8,8	0	1	0.340458820571301	0.00457428217541407	0.740740740740741	0.5	0.240740740740741	0.476190476190476	-0.47619	0.333333333333333	-0.380952	0.285714285714286	-0.285714	DOWNSTREAM
Gm18	53782740	A	T	A	23	23,0	T	26	0,26	W	21	12,9	W	27	7,20	0	1	0.441474075026522	0.0167697283076957	0.571428571428571	0.259259259259259	0.312169312169312	0.434782608695652	-0.434783	0.347826086956522	-0.347826	0.304347826086956	-0.304348	DOWNSTREAM
Gm18	53783158	G	A	G	14	14,0	A	9	0,9	R	11	8,3	R	11	3,8	0	1	0.642824346533225	0.109764419529613	0.727272727272727	0.272727272727273	0.454545454545455	0.555555555555556	-0.666667	0.444444444444444	-0.444444	0.444444444444444	-0.444444	DOWNSTREAM
Gm18	53784000	G	T	G	28	28,0	T	22	0,22	K	25	13,10	K	23	8,15	0	1	0.307437730950673	0.00274653938263758	0.565217391304348	0.347826086956522	0.217391304347826	0.454545454545455	-0.454545	0.363636363636364	-0.363636	0.272727272727273	-0.272727	DOWNSTREAM
Gm18	53784515	T	C	T	30	30,0	C	22	0,22	Y	30	18,12	Y	27	7,20	0	1	0.48188017680861	0.025983359675241	0.6	0.259259259259259	0.340740740740741	0.454545454545455	-0.454545	0.363636363636364	-0.363636	0.272727272727273	-0.272727	INTRON
Gm18	53784859	T	C	T	16	16,0	C	23	0,23	Y	24	17,7	Y	20	2,18	0	1	0.860313250443633	0.471284394706629	0.708333333333333	0.1	0.608333333333333	0.5	-0.5	0.375	-0.375	0.3125	-0.3125	INTRON
Gm18	53785291	A	G	A	30	30,0	G	23	0,23	R	36	20,16	R	28	6,22	0	1	0.482628437952723	0.0261857213113967	0.555555555555556	0.214285714285714	0.341269841269841	0.434782608695652	-0.434783	0.347826086956522	-0.347826	0.304347826086956	-0.304348	INTRON
Gm18	53785398	A	C	A	34	34,0	C	26	0,26	M	33	19,14	M	30	5,25	0	1	0.578541911879903	0.0648147920880411	0.575757575757576	0.166666666666667	0.409090909090909	0.423076923076923	-0.423077	0.307692307692308	-0.307692	0.269230769230769	-0.269231	INTRON
Gm18	53785957	G	A	G	20	20,0	A	17	0,17	R	25	17,8	R	22	5,17	0	1	0.640253049147092	0.107586623337303	0.68	0.227272727272727	0.452727272727273	0.470588235294118	-0.470588	0.352941176470588	-0.352941	0.294117647058824	-0.294118	INTRON
Gm18	53786116	G	A	G	20	20,0	A	24	0,24	R	17	8,9	R	23	4,19	0	1	0.419562079885624	0.0130011314200632	0.470588235294118	0.173913043478261	0.296675191815857	0.45	-0.45	0.35	-0.35	0.3	-0.3	NON_SYNONYMOUS_CODING	Ctc/Ttc	Glyma.18G247900.Wm82.a4.v1	--	--	--	--	--	--	--	--	Uncharacterized protein OS=Glycine max OX=3847 GN=GLYMA_18G247900 PE=4 SV=1	--	--	hypothetical protein GLYMA_18G247900 [Glycine max]
Gm18	53786703	T	G	T	14	14,0	G	17	0,17	K	22	12,10	K	15	5,10	0	1	0.299984695048838	0.00242938021271994	0.545454545454545	0.333333333333333	0.212121212121212	0.571428571428571	-0.5	0.428571428571429	-0.428571	0.357142857142857	-0.357143	INTRON
Gm18	53786806	G	A	G	26	26,0	A	15	0,15	R	18	9,9	R	15	2,13	0	1	0.518544972870135	0.0374914417174896	0.5	0.133333333333333	0.366666666666667	0.533333333333333	-0.533333	0.4	-0.4	0.333333333333333	-0.333333	INTRON
Gm18	53786893	A	T	A	18	18,0	T	15	0,15	W	19	13,6	W	21	3,18	0	1	0.765589296923781	0.263014242407846	0.684210526315789	0.142857142857143	0.541353383458647	0.533333333333333	-0.533333	0.4	-0.4	0.333333333333333	-0.333333	SYNONYMOUS_CODING	gcT/gcA	Glyma.18G247900.Wm82.a4.v1	--	--	--	--	--	--	--	--	Uncharacterized protein OS=Glycine max OX=3847 GN=GLYMA_18G247900 PE=4 SV=1	--	--	hypothetical protein GLYMA_18G247900 [Glycine max]
Gm18	53787633	A	T	A	10	10,0	T	25	0,25	W	20	13,7	W	39	9,30	0	1	0.592881839610259	0.0732555846868818	0.65	0.230769230769231	0.419230769230769	0.6	-0.6	0.5	-0.5	0.4	-0.4	UPSTREAM
Gm18	53787698	G	A	G	19	19,0	A	34	0,34	R	24	17,7	R	41	12,29	0	1	0.587818442083939	0.0701804319718389	0.708333333333333	0.292682926829268	0.415650406504065	0.473684210526316	-0.473684	0.368421052631579	-0.368421	0.315789473684211	-0.315789	UPSTREAM
Gm18	53788788	C	A	C	26	26,0	A	34	0,34	M	18	13,5	M	30	7,23	0	1	0.69139329716018	0.157988626825964	0.722222222222222	0.233333333333333	0.488888888888889	0.423076923076923	-0.423077	0.307692307692308	-0.307692	0.269230769230769	-0.269231	DOWNSTREAM
Gm18	53790016	T	A	T	3	3,0	A	16	0,16	W	17	9,8	W	24	6,18	0	1	0.395147907133659	0.00963381784326053	0.529411764705882	0.25	0.279411764705882	1	-1	0.666666666666667	-0.666667	0.666666666666667	-0.666667	SYNONYMOUS_CODING	gcA/gcT	Glyma.18G248000.Wm82.a4.v1	--	--	--	K22366|2.4e-19|jcu:105646579|K22366 thioredoxin reductase-like selenoprotein T | (RefSeq) uncharacterized protein LOC105646579	[K]	Transcription	Myb/SANT-like DNA-binding domain	Protein FIP2 OS=Arabidopsis thaliana OX=3702 GN=FIP2 PE=1 SV=1	Protein FIP2 OS=Glycine soja OX=3848 GN=D0Y65_049303 PE=4 SV=1	K	Transcription	trihelix transcription factor ASIL2-like [Glycine soja]
Gm18	53790817	A	C	A	5	5,0	C	9	0,9	M	23	15,8	M	18	4,14	0	1	0.608043512324664	0.0831138298926952	0.652173913043478	0.222222222222222	0.429951690821256	0.8	-0.8	0.6	-0.6	0.6	-0.6	SYNONYMOUS_CODING	ccT/ccG	Glyma.18G248000.Wm82.a4.v1	--	--	--	K22366|2.4e-19|jcu:105646579|K22366 thioredoxin reductase-like selenoprotein T | (RefSeq) uncharacterized protein LOC105646579	[K]	Transcription	Myb/SANT-like DNA-binding domain	Protein FIP2 OS=Arabidopsis thaliana OX=3702 GN=FIP2 PE=1 SV=1	Protein FIP2 OS=Glycine soja OX=3848 GN=D0Y65_049303 PE=4 SV=1	K	Transcription	trihelix transcription factor ASIL2-like [Glycine soja]
Gm18	53791514	G	A	G	11	11,0	A	13	0,13	R	14	8,6	R	19	6,13	0	1	0.361528279102897	0.00617605805239737	0.571428571428571	0.315789473684211	0.255639097744361	0.636363636363636	-0.545455	0.454545454545455	-0.454545	0.363636363636364	-0.363636	UPSTREAM
Gm18	53791643	C	A	C	17	17,0	A	16	0,16	M	20	13,7	M	19	6,13	0	1	0.47264505900364	0.0235871577096028	0.65	0.315789473684211	0.33421052631579	0.5	-0.5	0.375	-0.375	0.3125	-0.3125	UPSTREAM
Gm18	53792156	T	A	T	38	38,0	A	39	0,39	W	42	22,20	W	48	13,35	0	1	0.357762359528908	0.00586102037007728	0.523809523809524	0.270833333333333	0.252976190476191	0.368421052631579	-0.368421	0.289473684210526	-0.289474	0.236842105263158	-0.236842	DOWNSTREAM
Gm18	53792195	G	T	G	40	40,0	T	41	0,41	K	31	18,13	K	52	14,38	0	1	0.440406456768793	0.016567935209546	0.580645161290323	0.269230769230769	0.311414392059553	0.375	-0.35	0.275	-0.275	0.25	-0.225	DOWNSTREAM
Gm18	53792201	A	G	A	40	40,0	G	41	0,41	R	32	18,14	R	50	13,37	0	1	0.427799602617861	0.0143285381420952	0.5625	0.26	0.3025	0.375	-0.35	0.275	-0.275	0.25	-0.225	DOWNSTREAM
Gm18	53792527	A	C	A	29	29,0	C	49	0,49	M	36	22,14	M	33	4,29	0	1	0.692821795708031	0.159627498960674	0.611111111111111	0.121212121212121	0.48989898989899	0.413793103448276	-0.413793	0.310344827586207	-0.310345	0.275862068965517	-0.275862	DOWNSTREAM
Gm18	53792565	A	T	A	30	30,0	T	45	0,45	W	34	18,16	T	31	2,29	0	0	0.657461713057701	0.122843543349554	0.529411764705882	0.0645161290322581	0.464895635673624	0.4	-0.4	0.3	-0.3	0.266666666666667	-0.266667	DOWNSTREAM
Gm18	53792635	A	T	A	23	23,0	T	40	0,40	W	26	14,12	W	26	3,23	0	1	0.598321122542463	0.0766781586354136	0.538461538461538	0.115384615384615	0.423076923076923	0.434782608695652	-0.434783	0.347826086956522	-0.347826	0.304347826086956	-0.304348	DOWNSTREAM
Gm18	53792685	G	A	G	20	20,0	A	34	0,34	R	32	21,11	R	25	5,20	0	1	0.645234937832725	0.111837996009483	0.65625	0.2	0.45625	0.45	-0.45	0.35	-0.35	0.3	-0.3	DOWNSTREAM
Gm18	53792755	G	A	G	23	23,0	A	29	0,29	R	30	19,11	R	23	3,20	0	1	0.711205950932556	0.181960411131436	0.633333333333333	0.130434782608696	0.502898550724638	0.434782608695652	-0.434783	0.347826086956522	-0.347826	0.304347826086956	-0.304348	DOWNSTREAM
Gm18	53793415	C	T	C	22	22,0	T	23	0,23	Y	33	17,16	Y	25	8,17	0	1	0.275985919444931	0.0016011596110314	0.515151515151515	0.32	0.195151515151515	0.454545454545455	-0.454545	0.363636363636364	-0.363636	0.272727272727273	-0.272727	NON_SYNONYMOUS_CODING	Gtt/Att	Glyma.18G248100.Wm82.a4.v1	--	--	Molecular Function: peptidyl-prolyl cis-trans isomerase activity (GO:0003755);; Cellular Component: integral component of membrane (GO:0016021);	K10848|9.3e-104|cic:CICLE_v10024418mg|K10848 DNA excision repair protein ERCC-4 [EC:3.1.-.-] | (RefSeq) hypothetical protein	--	--	Cyclophilin type peptidyl-prolyl cis-trans isomerase/CLD	--	Peptidylprolyl isomerase OS=Glycine max OX=3847 GN=100808052 PE=4 SV=2	S	Function unknown	uncharacterized protein GMCYP29 [Glycine max]
Gm18	53793556	C	T	C	31	31,0	T	23	0,23	Y	25	16,9	Y	18	5,13	0	1	0.512259579259588	0.0352736533269201	0.64	0.277777777777778	0.362222222222222	0.434782608695652	-0.434783	0.347826086956522	-0.347826	0.304347826086956	-0.304348	NON_SYNONYMOUS_CODING	Gat/Aat	Glyma.18G248100.Wm82.a4.v1	--	--	Molecular Function: peptidyl-prolyl cis-trans isomerase activity (GO:0003755);; Cellular Component: integral component of membrane (GO:0016021);	K10848|9.3e-104|cic:CICLE_v10024418mg|K10848 DNA excision repair protein ERCC-4 [EC:3.1.-.-] | (RefSeq) hypothetical protein	--	--	Cyclophilin type peptidyl-prolyl cis-trans isomerase/CLD	--	Peptidylprolyl isomerase OS=Glycine max OX=3847 GN=100808052 PE=4 SV=2	S	Function unknown	uncharacterized protein GMCYP29 [Glycine max]
Gm18	53794166	G	A	G	29	29,0	A	23	0,23	R	37	22,15	R	43	9,34	0	1	0.544885552315969	0.0480315347125746	0.594594594594595	0.209302325581395	0.385292269013199	0.434782608695652	-0.434783	0.347826086956522	-0.347826	0.304347826086956	-0.304348	INTRON
Gm18	53794199	T	C	T	34	34,0	C	24	0,24	Y	39	24,15	Y	44	11,33	0	1	0.5167318785594	0.0368405644638557	0.615384615384615	0.25	0.365384615384615	0.416666666666667	-0.416667	0.333333333333333	-0.333333	0.291666666666667	-0.291667	INTRON
Gm18	53794411	G	A	G	36	36,0	A	34	0,34	R	22	16,6	R	26	4,22	0	1	0.810947637164992	0.350722851745421	0.727272727272727	0.153846153846154	0.573426573426573	0.382352941176471	-0.382353	0.294117647058824	-0.294118	0.235294117647059	-0.264706	INTRON
Gm18	53794505	A	T	A	21	21,0	T	23	0,23	W	21	13,8	W	19	4,15	0	1	0.577736367586001	0.0643648161001182	0.619047619047619	0.210526315789474	0.408521303258145	0.476190476190476	-0.47619	0.333333333333333	-0.380952	0.285714285714286	-0.285714	INTRON
Gm18	53794580	C	T	C	25	25,0	T	22	0,22	Y	19	12,7	Y	21	3,18	0	1	0.691157004167302	0.15771883756719	0.631578947368421	0.142857142857143	0.488721804511278	0.454545454545455	-0.454545	0.363636363636364	-0.363636	0.272727272727273	-0.272727	INTRON
Gm18	53794811	A	G	A	19	19,0	G	18	0,18	R	21	13,8	R	12	1,11	0	1	0.757614408414158	0.249598015318921	0.619047619047619	0.0833333333333333	0.535714285714286	0.5	-0.5	0.388888888888889	-0.388889	0.277777777777778	-0.333333	INTRON
Gm18	53794868	G	A	G	17	17,0	A	21	0,21	R	17	7,10	A	11	0,11	0	0	0.582323231565392	0.0669607920876668	0.411764705882353	0	0.411764705882353	0.470588235294118	-0.470588	0.352941176470588	-0.352941	0.294117647058824	-0.294118	INTRON
Gm18	53794897	C	G	C	22	22,0	G	25	0,25	S	18	6,12	G	10	0,10	0	0	0.471404520791032	0.0232792355946188	0.333333333333333	0	0.333333333333333	0.454545454545455	-0.454545	0.363636363636364	-0.363636	0.272727272727273	-0.272727	INTRON
Gm18	53794931	A	T	A	35	35,0	T	21	0,21	W	23	10,13	T	12	0,12	0	0	0.614875461901346	0.0878892602444025	0.434782608695652	0	0.434782608695652	0.476190476190476	-0.47619	0.333333333333333	-0.380952	0.285714285714286	-0.285714	INTRON
Gm18	53794956	T	A	T	30	30,0	A	20	0,20	W	24	8,16	A	13	0,13	0	0	0.471404520791032	0.0232792355946188	0.333333333333333	0	0.333333333333333	0.45	-0.45	0.35	-0.35	0.3	-0.3	INTRON
Gm18	53795016	T	C	T	29	29,0	C	20	0,20	Y	21	8,13	C	17	1,16	0	0	0.455558990680409	0.0196210891200027	0.380952380952381	0.0588235294117647	0.322128851540616	0.45	-0.45	0.35	-0.35	0.3	-0.3	INTRON
Gm18	53795022	T	C	T	29	29,0	C	25	0,25	Y	22	8,14	C	17	1,16	0	0	0.43107044414581	0.0148847393780492	0.363636363636364	0.0588235294117647	0.304812834224599	0.44	-0.4	0.32	-0.32	0.28	-0.28	INTRON
Gm18	53795034	G	A	G	26	26,0	A	24	0,24	R	22	9,13	R	17	2,15	0	1	0.412163845718362	0.0118945897568527	0.409090909090909	0.117647058823529	0.29144385026738	0.416666666666667	-0.416667	0.333333333333333	-0.333333	0.291666666666667	-0.291667	INTRON
Gm18	53795078	T	A	T	14	14,0	A	21	0,21	W	21	8,13	W	15	4,11	0	1	0.161624407128354	0.000110289641249102	0.380952380952381	0.266666666666667	0.114285714285714	0.571428571428571	-0.5	0.428571428571429	-0.428571	0.357142857142857	-0.357143	INTRON
Gm18	53795106	T	C	T	20	20,0	C	21	0,21	Y	21	8,13	Y	15	4,11	0	1	0.161624407128354	0.000110289641249102	0.380952380952381	0.266666666666667	0.114285714285714	0.45	-0.45	0.35	-0.35	0.3	-0.3	INTRON
Gm18	53795141	A	G	A	24	24,0	G	16	0,16	R	24	8,16	R	15	4,11	0	1	0.0942809041582063	7.44935539027803e-06	0.333333333333333	0.266666666666667	0.0666666666666667	0.5	-0.5	0.375	-0.375	0.3125	-0.3125	INTRON
Gm18	53795151	T	C	T	25	25,0	C	16	0,16	Y	24	8,16	Y	17	4,13	0	1	0.13864838846795	5.12358718048253e-05	0.333333333333333	0.235294117647059	0.0980392156862745	0.5	-0.5	0.375	-0.375	0.3125	-0.3125	INTRON
Gm18	53795171	A	T	A	25	25,0	T	10	0,10	W	23	8,15	W	17	4,13	0	1	0.159144237197995	0.000102083272679292	0.347826086956522	0.235294117647059	0.112531969309463	0.6	-0.6	0.5	-0.5	0.4	-0.4	INTRON
Gm18	53795294	C	A	C	23	23,0	A	13	0,13	M	24	13,11	M	21	5,16	0	1	0.42931483143469	0.0145840942072707	0.541666666666667	0.238095238095238	0.303571428571429	0.538461538461539	-0.538462	0.384615384615385	-0.384615	0.384615384615385	-0.384615	INTRON
Gm18	53795303	G	T	G	24	24,0	T	12	0,12	K	26	14,12	K	22	6,16	0	1	0.375805002588655	0.00749571015610969	0.538461538461538	0.272727272727273	0.265734265734266	0.583333333333333	-0.583333	0.416666666666667	-0.416667	0.333333333333333	-0.333333	INTRON
Gm18	53795319	A	G	A	30	30,0	G	12	0,12	R	26	14,12	R	19	6,13	0	1	0.314905853969717	0.00309673234533085	0.538461538461538	0.315789473684211	0.222672064777328	0.583333333333333	-0.583333	0.416666666666667	-0.416667	0.333333333333333	-0.333333	INTRON
Gm18	53795332	A	G	A	30	30,0	G	11	0,11	R	25	12,13	R	19	7,12	0	1	0.157796460643735	9.783320677147e-05	0.48	0.368421052631579	0.111578947368421	0.636363636363636	-0.545455	0.454545454545455	-0.454545	0.363636363636364	-0.363636	INTRON
Gm18	53795442	T	C	T	34	34,0	C	14	0,14	Y	20	11,9	Y	26	3,23	0	1	0.614638971339076	0.087720372399943	0.55	0.115384615384615	0.434615384615385	0.571428571428571	-0.5	0.428571428571429	-0.428571	0.357142857142857	-0.357143	INTRON
Gm18	53795520	C	T	C	26	26,0	T	21	0,21	Y	19	13,6	Y	29	4,25	0	1	0.772555866196555	0.275200661114475	0.684210526315789	0.137931034482759	0.546279491833031	0.476190476190476	-0.47619	0.333333333333333	-0.380952	0.285714285714286	-0.285714	INTRON
Gm18	53795723	A	G	A	25	25,0	G	30	0,30	R	31	22,9	R	27	3,24	0	1	0.846500591097874	0.434646641834866	0.709677419354839	0.111111111111111	0.598566308243728	0.44	-0.4	0.32	-0.32	0.28	-0.28	INTRON
Gm18	53795745	A	G	A	29	29,0	G	31	0,31	R	31	23,8	R	27	3,24	0	1	0.89212038343249	0.565089596508774	0.741935483870968	0.111111111111111	0.630824372759857	0.413793103448276	-0.413793	0.310344827586207	-0.310345	0.275862068965517	-0.275862	INTRON
Gm18	53796117	G	T	G	32	32,0	T	22	0,22	K	25	17,8	K	21	4,17	0	1	0.692291210533115	0.159017195138802	0.68	0.19047619047619	0.48952380952381	0.454545454545455	-0.454545	0.363636363636364	-0.363636	0.272727272727273	-0.272727	INTRON
Gm18	53796149	A	T	A	36	36,0	T	28	0,28	W	25	17,8	W	21	3,18	0	1	0.759634713503263	0.252943785443029	0.68	0.142857142857143	0.537142857142857	0.392857142857143	-0.428571	0.321428571428571	-0.321429	0.25	-0.25	INTRON
Gm18	53796161	C	T	C	34	34,0	T	29	0,29	Y	26	17,9	Y	21	2,19	0	1	0.789991092534421	0.307688292965897	0.653846153846154	0.0952380952380952	0.558608058608059	0.413793103448276	-0.413793	0.310344827586207	-0.310345	0.275862068965517	-0.275862	INTRON
Gm18	53796280	C	G	C	33	33,0	G	15	0,15	S	19	15,4	S	21	4,17	0	1	0.847110379466591	0.436214417443325	0.789473684210526	0.19047619047619	0.598997493734336	0.533333333333333	-0.533333	0.4	-0.4	0.333333333333333	-0.333333	INTRON
Gm18	53796315	G	T	G	32	32,0	T	15	0,15	K	21	17,4	K	14	3,11	0	1	0.841793787126842	0.422696430623586	0.80952380952381	0.214285714285714	0.595238095238095	0.533333333333333	-0.533333	0.4	-0.4	0.333333333333333	-0.333333	INTRON
Gm18	53796350	A	T	A	29	29,0	T	22	0,22	W	17	15,2	W	14	5,9	0	1	0.742759223935449	0.226068612546746	0.882352941176471	0.357142857142857	0.525210084033613	0.454545454545455	-0.454545	0.363636363636364	-0.363636	0.272727272727273	-0.272727	INTRON
Gm18	53796549	G	A	G	24	24,0	A	26	0,26	R	20	14,6	R	14	4,10	0	1	0.585888475840282	0.0690358662358668	0.7	0.285714285714286	0.414285714285714	0.416666666666667	-0.416667	0.333333333333333	-0.333333	0.291666666666667	-0.291667	INTRON
Gm18	53796565	A	T	A	27	27,0	T	22	0,22	W	18	13,5	W	13	4,9	0	1	0.586233827137565	0.0692395718074821	0.722222222222222	0.307692307692308	0.414529914529915	0.454545454545455	-0.454545	0.363636363636364	-0.363636	0.272727272727273	-0.272727	INTRON
Gm18	53796586	C	T	C	23	23,0	T	26	0,26	Y	20	14,6	Y	15	5,10	0	1	0.518544972870135	0.0374914417174896	0.7	0.333333333333333	0.366666666666667	0.434782608695652	-0.434783	0.347826086956522	-0.347826	0.304347826086956	-0.304348	INTRON
Gm18	53796738	C	T	C	23	23,0	T	24	0,24	Y	26	16,10	Y	23	7,16	0	1	0.439872445821732	0.0164677319902103	0.615384615384615	0.304347826086957	0.311036789297659	0.434782608695652	-0.434783	0.347826086956522	-0.347826	0.304347826086956	-0.304348	INTRON
Gm18	53796858	C	A	C	24	24,0	A	32	0,32	M	32	26,6	M	31	7,24	0	1	0.829709973085828	0.393216335574524	0.8125	0.225806451612903	0.586693548387097	0.416666666666667	-0.416667	0.333333333333333	-0.333333	0.291666666666667	-0.291667	INTRON
Gm18	53796971	C	T	C	26	26,0	T	21	0,21	Y	31	22,9	Y	34	3,31	0	1	0.878851881740396	0.524298282119831	0.709677419354839	0.0882352941176471	0.621442125237192	0.476190476190476	-0.47619	0.333333333333333	-0.380952	0.285714285714286	-0.285714	INTRON
Gm18	53796993	T	C	T	26	26,0	C	21	0,21	Y	24	15,9	Y	38	3,35	0	1	0.772235037348466	0.274629705582832	0.625	0.0789473684210526	0.546052631578947	0.476190476190476	-0.47619	0.333333333333333	-0.380952	0.285714285714286	-0.285714	INTRON
Gm18	53797195	T	A	T	29	29,0	A	22	0,22	W	21	13,8	W	21	3,18	0	1	0.673435029701474	0.138509166386737	0.619047619047619	0.142857142857143	0.476190476190476	0.454545454545455	-0.454545	0.363636363636364	-0.363636	0.272727272727273	-0.272727	INTRON
Gm18	53797335	G	A	G	21	21,0	A	26	0,26	R	15	11,4	R	25	5,20	0	1	0.754247233265651	0.244100477428631	0.733333333333333	0.2	0.533333333333333	0.476190476190476	-0.47619	0.333333333333333	-0.380952	0.285714285714286	-0.285714	INTRON
Gm18	53797459	G	C	G	18	18,0	C	17	0,17	S	15	11,4	S	22	7,15	0	1	0.587112903167012	0.069760265620026	0.733333333333333	0.318181818181818	0.415151515151515	0.470588235294118	-0.470588	0.352941176470588	-0.352941	0.294117647058824	-0.294118	INTRON
Gm18	53797723	T	G	T	12	12,0	G	20	0,20	K	20	15,5	K	35	8,27	0	1	0.737411357523114	0.218046495700526	0.75	0.228571428571429	0.521428571428571	0.583333333333333	-0.583333	0.416666666666667	-0.416667	0.333333333333333	-0.333333	SYNONYMOUS_CODING	Agg/Cgg	Glyma.18G248100.Wm82.a4.v1	--	--	Molecular Function: peptidyl-prolyl cis-trans isomerase activity (GO:0003755);; Cellular Component: integral component of membrane (GO:0016021);	K10848|9.3e-104|cic:CICLE_v10024418mg|K10848 DNA excision repair protein ERCC-4 [EC:3.1.-.-] | (RefSeq) hypothetical protein	--	--	Cyclophilin type peptidyl-prolyl cis-trans isomerase/CLD	--	Peptidylprolyl isomerase OS=Glycine max OX=3847 GN=100808052 PE=4 SV=2	S	Function unknown	uncharacterized protein GMCYP29 [Glycine max]
Gm18	53798336	T	G	T	29	29,0	G	34	0,34	K	33	24,9	K	34	8,26	0	1	0.695762822130079	0.163044477446371	0.727272727272727	0.235294117647059	0.491978609625668	0.413793103448276	-0.413793	0.310344827586207	-0.310345	0.275862068965517	-0.275862	UPSTREAM
Gm18	53798356	C	A	C	31	31,0	A	36	0,36	M	34	25,9	M	36	8,28	0	1	0.725593232982274	0.201125028569625	0.735294117647059	0.222222222222222	0.513071895424837	0.387096774193548	-0.387097	0.290322580645161	-0.290323	0.258064516129032	-0.258065	UPSTREAM
Gm18	53799072	C	T	C	32	32,0	T	27	0,27	Y	34	21,13	Y	32	6,26	0	1	0.608319804403133	0.0833028342239243	0.617647058823529	0.1875	0.430147058823529	0.407407407407407	-0.407407	0.333333333333333	-0.333333	0.259259259259259	-0.259259	UPSTREAM
Gm18	53799131	A	G	A	29	29,0	G	22	0,22	R	32	21,11	R	28	5,23	0	1	0.675539514169291	0.14068694073304	0.65625	0.178571428571429	0.477678571428571	0.454545454545455	-0.454545	0.363636363636364	-0.363636	0.272727272727273	-0.272727	UPSTREAM
Gm18	53799500	T	C	T	28	28,0	C	33	0,33	Y	33	22,11	Y	31	7,24	0	1	0.623470495239752	0.0942062095441291	0.666666666666667	0.225806451612903	0.440860215053763	0.392857142857143	-0.428571	0.321428571428571	-0.321429	0.25	-0.25	UPSTREAM
Gm18	53799803	A	T	A	45	45,0	T	34	0,34	W	43	33,10	W	48	17,31	0	1	0.584459384062137	0.0681980065420238	0.767441860465116	0.354166666666667	0.41327519379845	0.382352941176471	-0.382353	0.294117647058824	-0.294118	0.235294117647059	-0.264706	INTRAGENIC
Gm18	53800626	A	T	A	30	30,0	T	20	0,20	W	23	13,10	W	25	3,22	0	1	0.629632472986978	0.0989545099216398	0.565217391304348	0.12	0.445217391304348	0.45	-0.45	0.35	-0.35	0.3	-0.3	INTRAGENIC
Gm18	53801088	G	T	G	15	15,0	T	21	0,21	K	17	13,4	K	29	9,20	0	1	0.64256356586526	0.10954195422069	0.764705882352941	0.310344827586207	0.454361054766734	0.533333333333333	-0.533333	0.4	-0.4	0.333333333333333	-0.333333	INTRAGENIC
Gm18	53801136	G	C	G	14	14,0	C	22	0,22	S	12	9,3	S	36	17,19	0	1	0.392837100659193	0.0093554026791646	0.75	0.472222222222222	0.277777777777778	0.571428571428571	-0.5	0.428571428571429	-0.428571	0.357142857142857	-0.357143	INTRAGENIC
Gm18	53802372	A	G	A	30	30,0	G	17	0,17	R	27	19,8	R	19	2,17	0	1	0.846322736156998	0.434190224105714	0.703703703703704	0.105263157894737	0.598440545808967	0.470588235294118	-0.470588	0.352941176470588	-0.352941	0.294117647058824	-0.294118	NON_SYNONYMOUS_CODING	Ttt/Ctt	Glyma.18G248200.Wm82.a4.v1	--	--	Molecular Function: RNA binding (GO:0003723);	K13161|2.3e-23|atr:18436505|K13161 heterogeneous nuclear ribonucleoprotein R | (RefSeq) heterogeneous nuclear ribonucleoprotein R	--	--	RNA recognition motif. (a.k.a. RRM, RBD, or RNP domain)	Polyadenylate-binding protein 3 OS=Arabidopsis thaliana OX=3702 GN=PAB3 PE=2 SV=1	Heterogeneous nuclear ribonucleoprotein Q isoform A OS=Glycine soja OX=3848 GN=D0Y65_049301 PE=4 SV=1	A	RNA processing and modification	nucleolin [Glycine max]
Gm18	53807090	T	C	T	22	22,0	C	17	0,17	Y	34	18,16	C	16	1,15	0	0	0.660312950078614	0.125530446556804	0.529411764705882	0.0625	0.466911764705882	0.470588235294118	-0.470588	0.352941176470588	-0.352941	0.294117647058824	-0.294118	UPSTREAM
Gm18	53807167	T	G	T	24	24,0	G	14	0,14	K	21	10,11	K	14	2,12	0	1	0.471404520791032	0.0232792355946188	0.476190476190476	0.142857142857143	0.333333333333333	0.571428571428571	-0.5	0.428571428571429	-0.428571	0.357142857142857	-0.357143	UPSTREAM
Gm18	53807490	T	C	T	28	28,0	C	28	0,28	Y	21	15,6	Y	30	7,23	0	1	0.680169379998489	0.145574525903433	0.714285714285714	0.233333333333333	0.480952380952381	0.392857142857143	-0.428571	0.321428571428571	-0.321429	0.25	-0.25	UPSTREAM
Gm18	53807571	G	T	G	32	32,0	T	31	0,31	K	29	18,11	K	35	6,29	0	1	0.635351117676977	0.103530662055395	0.620689655172414	0.171428571428571	0.449261083743842	0.387096774193548	-0.387097	0.290322580645161	-0.290323	0.258064516129032	-0.258065	UPSTREAM
Gm18	53807889	C	T	C	27	27,0	T	22	0,22	Y	23	14,9	Y	15	4,11	0	1	0.483702030029059	0.0264782665828537	0.608695652173913	0.266666666666667	0.342028985507246	0.454545454545455	-0.454545	0.363636363636364	-0.363636	0.272727272727273	-0.272727	DOWNSTREAM
Gm18	53808031	T	C	T	28	28,0	C	22	0,22	Y	28	20,8	Y	22	3,19	0	1	0.817305240592243	0.364687953851571	0.714285714285714	0.136363636363636	0.577922077922078	0.454545454545455	-0.454545	0.363636363636364	-0.363636	0.272727272727273	-0.272727	INTRAGENIC
Gm18	53808122	C	T	C	27	27,0	T	29	0,29	Y	36	28,8	Y	26	6,20	0	1	0.773586905913488	0.277041959537837	0.777777777777778	0.230769230769231	0.547008547008547	0.407407407407407	-0.407407	0.333333333333333	-0.333333	0.259259259259259	-0.259259	INTRAGENIC
Gm18	53808898	T	C	T	37	37,0	C	24	0,24	Y	25	15,10	Y	27	5,22	0	1	0.586636736984395	0.06947783576594	0.6	0.185185185185185	0.414814814814815	0.416666666666667	-0.416667	0.333333333333333	-0.333333	0.291666666666667	-0.291667	INTRAGENIC
Gm18	53809206	T	A	T	27	27,0	A	28	0,28	W	28	15,13	W	13	1,12	0	1	0.648828749770074	0.114987445665981	0.535714285714286	0.0769230769230769	0.458791208791209	0.407407407407407	-0.407407	0.333333333333333	-0.333333	0.259259259259259	-0.259259	INTRON
Gm18	53809265	T	A	T	30	30,0	A	30	0,30	W	22	12,10	W	12	2,10	0	1	0.535686955444354	0.044111858414357	0.545454545454545	0.166666666666667	0.378787878787879	0.4	-0.4	0.3	-0.3	0.266666666666667	-0.266667	INTRON
Gm18	53809285	G	A	G	29	29,0	A	26	0,26	R	25	14,11	R	13	2,11	0	1	0.574388277640765	0.062521277053558	0.56	0.153846153846154	0.406153846153846	0.423076923076923	-0.423077	0.307692307692308	-0.307692	0.269230769230769	-0.269231	INTRON
Gm18	53809554	A	T	A	20	20,0	T	22	0,22	W	14	8,6	T	15	0,15	0	0	0.808122035641769	0.344655128903445	0.571428571428571	0	0.571428571428571	0.45	-0.45	0.35	-0.35	0.3	-0.3	INTRON
Gm18	53809654	T	C	T	25	25,0	C	12	0,12	Y	12	7,5	Y	11	1,10	0	1	0.69639304207766	0.163784242462419	0.583333333333333	0.0909090909090909	0.492424242424242	0.583333333333333	-0.583333	0.416666666666667	-0.416667	0.333333333333333	-0.333333	INTRON
Gm18	53809828	C	A	C	26	26,0	A	8	0,8	M	15	11,4	A	6	0,6	0	0	1.03708994574027	1.19972613495967	0.733333333333333	0	0.733333333333333	0.625	-0.625	0.5	-0.5	0.375	-0.375	INTRON
Gm18	53809985	C	T	C	22	22,0	T	15	0,15	Y	18	8,10	Y	22	4,18	0	1	0.371409622441419	0.00706749900511412	0.444444444444444	0.181818181818182	0.262626262626263	0.533333333333333	-0.533333	0.4	-0.4	0.333333333333333	-0.333333	SPLICE_SITE_REGION
Gm18	53810008	G	T	G	24	24,0	T	18	0,18	K	21	12,9	K	25	5,20	0	1	0.52527932316715	0.0399900114924833	0.571428571428571	0.2	0.371428571428571	0.5	-0.5	0.388888888888889	-0.388889	0.277777777777778	-0.333333	INTRON
Gm18	53810115	T	G	T	16	16,0	G	17	0,17	K	17	8,9	K	24	7,17	0	1	0.25303330895401	0.00103726201544114	0.470588235294118	0.291666666666667	0.178921568627451	0.5	-0.5	0.375	-0.375	0.3125	-0.3125	INTRON
Gm18	53810234	A	T	A	20	20,0	T	22	0,22	W	38	22,16	W	24	4,20	0	1	0.58305295992575	0.0673813987546857	0.578947368421053	0.166666666666667	0.412280701754386	0.45	-0.45	0.35	-0.35	0.3	-0.3	SYNONYMOUS_CODING	gcT/gcA	Glyma.18G248300.Wm82.a4.v1	[M]	Cell wall/membrane/envelope biogenesis	Cellular Component: cytoplasm (GO:0005737);; Molecular Function: 3-deoxy-8-phosphooctulonate synthase activity (GO:0008676);; Biological Process: biosynthetic process (GO:0009058);	K01627|5.0e-165|gmx:100809120|K01627 2-dehydro-3-deoxyphosphooctonate aldolase (KDO 8-P synthase) [EC:2.5.1.55] | (RefSeq) 2-dehydro-3-deoxyphosphooctonate aldolase	--	--	DAHP synthetase I family	2-dehydro-3-deoxyphosphooctonate aldolase OS=Pisum sativum OX=3888 GN=KDSA PE=2 SV=1	3-deoxy-8-phosphooctulonate synthase OS=Glycine soja OX=3848 GN=D0Y65_049300 PE=3 SV=1	M	Cell wall/membrane/envelope biogenesis	2-dehydro-3-deoxyphosphooctonate aldolase isoform A, partial [Glycine soja]
Gm18	53810284	T	C	T	26	26,0	C	30	0,30	Y	40	25,15	Y	28	6,22	0	1	0.580837713117521	0.0661110468605693	0.625	0.214285714285714	0.410714285714286	0.423076923076923	-0.423077	0.307692307692308	-0.307692	0.269230769230769	-0.269231	INTRON
Gm18	53810512	A	T	A	28	28,0	T	24	0,24	W	36	27,9	W	30	4,26	0	1	0.872098363463409	0.504460722520662	0.75	0.133333333333333	0.616666666666667	0.416666666666667	-0.416667	0.333333333333333	-0.333333	0.291666666666667	-0.291667	INTRON
Gm18	53810549	A	T	A	28	28,0	T	30	0,30	W	38	23,15	W	25	3,22	0	1	0.686265739214733	0.152216450202959	0.605263157894737	0.12	0.485263157894737	0.392857142857143	-0.428571	0.321428571428571	-0.321429	0.25	-0.25	INTRON
Gm18	53810916	G	C	G	29	29,0	C	30	0,30	S	22	19,3	S	26	2,24	0	1	1.11258059976904	1.70473710515624	0.863636363636364	0.0769230769230769	0.786713286713287	0.413793103448276	-0.413793	0.310344827586207	-0.310345	0.275862068965517	-0.275862	INTRON
Gm18	53811143	G	A	G	30	30,0	A	32	0,32	R	14	7,7	R	18	2,16	0	1	0.54997194092287	0.0503156009051902	0.5	0.111111111111111	0.388888888888889	0.4	-0.4	0.3	-0.3	0.266666666666667	-0.266667	INTRON
Gm18	53811338	T	C	T	29	29,0	C	33	0,33	Y	19	10,9	Y	24	3,21	0	1	0.56754623226815	0.0588852094969305	0.526315789473684	0.125	0.401315789473684	0.413793103448276	-0.413793	0.310344827586207	-0.310345	0.275862068965517	-0.275862	INTRON
[truncated: 14,700 more rows]

## Sheet: S4.finalBSA-indel
Supplementary Table 4. Information of InDels within the candidate regions
[truncated: 5,071 more rows]

[truncated: 12 more sheets: S5.finalRegion, S6.BSA-gene, S7.BSAgene-NS, S8.BSAgene-FS, S9.BSA-geneGO, S10.BSA-geneKEGG, S11.HormoneResult, S12.DiffHormone, S13.DEnum, S14.BSA-DEG, S15.BSA-DET, S16.QTL4GASA32]
